# Supplementary material for: Future flooding tolerant rice germplasm: Resilience afforded beyond Sub1A gene
Source: Plant Genome. 2025 May 8;18(2):e70040. doi: 10.1002/tpg2.70040 (PMC12060086; doi:10.1002/tpg2.70040)
Supplement: Supplementary file 2 — Table S1: Details and a list of a diverse collection of 6,274 used in this study. Table S2: Pedigree information and unique parentage of 6,274 genotypes. Table S3: Agronomic characteristics of the identified elite pool of 89 genotypes. Table S4: ANOVA table for the survival scores of elite genotypes screened over multiple years and seasons. Table S5: Phenotypic trait information of 89 genotypes under normal and stagnant flooding stress conditions. Table S6: List of unique founder genotypes used to generate 6,274 genotypes. Table S7: Promising QTLs/gene profile of 89 elite genotypes. Table S8: Detailed description of QTLs/gene information Table S9: Survival rates of Stage 1 genotypes derived from crossing submergence‐tolerant parents. [file TPG2-18-e70040-s001.xlsx]

## Sheet: Readme
Titile	Future flooding tolerant rice germplasm: resilience afforded beyond Sub1A gene
Authors	Mahender Anumalla1,2, Apurva Khanna1, Margaret Catolos1, Joie Ramos1, Ma Teresa Sta. Cruz1, Challa Venkateshwarlu2, Jaswanth Konijerla2, Sharat Kumar Pradhan3, Sushanta Kumar Dash3, Yater Das4, Dhiren Chowdhury5, Sanjay Kumar Chetia6, Janardan das7, Phuleswar Nath7, Girija Rani Merugumala8, Bidhan Roy9, Navin Pradhan10, Monoranjan Jana11, Indrani Dana11, Suman Debnath11, Anirban Nath12, Suresh Pr…
Supplemental Tables	Description
Tables S1	Details and a list of a diverse collection of 6,274 used in this study.
Tables S2	Pedigree information and unique parentage of 6,274 genotypes.
Tables S3	Agronomic features of the identified elite poll of 89 genotypes.
Tables S4	ANOVA table for the survival scores of elite genotypes screened over multiple years and seasons.
Tables S5	Phenotypic trait information of 89 genotypes under normal and stagnant flooding stress conditions.
Tables S6	List of unique founder genotypes used to generate 6,274 genotypes
Tables S7	Promising QTLs/gene profile of 89 elite genotypes.
Tables S8	Detailed description of QTLs/genes information
Tables S9	Survival rates of Stage 1 genotypes derived from crossing submergence-tolerant parents.
Description	Details of genes and names

## Sheet: Table S1
Classification	Plant Materials	Number of lines
Rainfed breeding core panel (RCBP)
DRT	Drought tolerant breeding lines	43
FTL	Flood tolerant breeding lines	65
IRG	Irrigated breeding lines;	25
RFSEA-SAL	Rainfed Southeast Asia salinity breeding lines;	57
RF_MST_STRASA	Rainfed multiple stress tolerant breeding lines developed through STRASA project,	223
RF_MST_ADB	Rainfed multiple stress tolerant breeding lines developed through ADB project	165
MM_MST	Myanmar multi-stress tolerant lines;	48
KOR_MST	Korean multi-stress tolerant lines;	55
HGY_IL_MST	High-grain yield introgression lines and tolerance to multiple stresses;	46
AFACI	Asian Food and Agriculture Cooperation Initiative	35
BFTR	Biofortified rice lines-Magic	87
SAL_AYTs	Salinity tolerant advanced yield trial lines.	126
GSR	Green super rice lines	46
HNT	High-night temperature-tolerant lines;	123
LST	Early Stage trials of submergence	278
Stage 1-fixed breeding lines (STG-FXB)
FBG	Stage-1 and fixed elite breeding lines generated from IRRI’s flood Breeding program in 2020, 2021, 2022 and 2023	4852
	Total Genotypes	6274

## Sheet: Table S2
SNo	Pedigree	Crosses with landraces
1	DULAR(ACC32561)/IRRI148///IRRI154/UPLRI7//IR87707-446-B-B-B/KALIAUS	Yes
2	DASAN/HOKURIKU76//IR72/N22///IR64/GIZA178//MILYANG23/CHENGCHEONG	Yes
3	IR91648-B-1-B-3-1/ABHAYA//IR11L101///IR91648-B-1-B-3-1/RATHUHEENATI//WHDIS-75-1-127/9//IR91648-B-1-B-3-1/IRBB23//IR96322-34-223-B///IR91648-B-1-B-3-1/IRBB60(IR72920-1-44-4)//TADUKAN	Yes
4	"IR91648-B-1-B-3-1/ABHAYA//IR11L101///IR91648-B-1-B-3-1/RATHUHEENATI//WHDIS-75-1-127/9//IR91648-B-1-B-3-1/IRBB23//IR96322-34-223-B///IR91648-B-1-B-3-1/IRBB60(IR72920-1-44-4)//TADUKAN"	Yes
5	IRRI154/IR96322-34-223-B//IRRI154/IR94226-B-177
6	IR11T156/IR05N412
7	PR38012-3B-3-1/IR12T101
8	IR10M210/IR13M167//IR09N481/IR10M153///IR75243-13-3-2-B/IR10M210//IR73680-7-4-2-B/IR10M153
9	"IR91648-B-1-B-3-1/ABHAYA//IR11L101///IR91648-B-1-B-3-1/RATHUHEENATI//WHDIS-75-1-127/9//IR91648-B-1-B-3-1/IRBB23//IR96322-34-223-B///IR91648-B-1-B-3-1/IRBB60(IR72920-1-44-4)//TADUKAN"	Yes
10	IRRI154/A69-1
11	IR06A150/IRRI154//IR10F379
12	IRRI143/CT6510-24-1-2
13	A69-1/PSBRC10(IR50404-57-2-2-3)
14	IR06N234/NSICRC158//IR10F109
15	IR102773-1061//IR90252-B-548-2-B/IR90250-B-475-1-B
16	IR10F365/IR09L204
17	RP5/MAHSURI
18	IRRI168*2/SIRAPPUPALEUSITHARI	Yes
19	IR118192/IR115856
20	IR91648-B-89-B-2-B/IR11L101
21	IR04A429/IR74371-46-1-1//IR04A429/IRBB23////IR06N188/WHDIS-75-1-127//IR06N188/IRBB60(IR72920-1-44-4)
22	IRRI154*2/IRRI149
23	IR09F171/IR09F146
24	SAFRI17/WHDIS-75-1-127//IRBB60////SAFRI17/WHDIS-75-1-127//IR96322-34-223-B
25	IR10F388/IR66946-3R-178-1-1
26	IR29/POKKALIB	Yes
27	IR111242/IR105145
28	IR04A429/IR74371-46-1-1//IR04A429/IRBB23
29	SHIROUDI/IR11T189//IRRI154	Yes
30	IR14D153/IR11T205
31	IR55419-4*2/WAYRAREM
32	IR09N538/IR93312-30-101-20-3-66-6//IR09N538/IR11L101///IR09N538/TADUKAN//IR09N538/RATHUHEENATI/4/IR09N538/ABHAYA//IR09N538/IRBB60(IR72920-1-44-4)///IR09N538/IR94225-B-82-B//IR09N538/IR94226-B-177-B/5/IR09N538/WHDIS-75-1-127//IR09N538/IR96322-34-223-B///IR09N538/IR91648-B-32-B	Yes
33	IR55179-3B-11-3/IRRI123
34	IR05N412/IRRI154//IR10F379
35	DHAGADDESHI/IR77080-B-34-3	Yes
36	IR111244/IR111246
37	IR09F436/A69-1//IR08N134
38	BG94-1/POKKALI	Yes
39	IR116285:29/2*IRRI154
40	IR10A231/IR58443-6B-10-3
41	IR73012-137-2-2-2/PSBRC10(IR50404-57-2-2-3)
42	IR10M284/IR10M210//IR84682-37-3-B-B-B/IR10M300///IR73680-15-4-1-2/IR10M210//IR10M284/IR10M210/9//IR73680-15-4-1-2/IR10M210//IR10M284/IR10M210///IR84682-37-3-B-B-B/IR10M210//IR10M300/IR10M153
43	IR99622-306/IR99620-228//IRRI149
44	IR12T217/PR38012-3B-3-1
45	PSBRC10(IR50404-57-2-2-3)/TCCP266-1-3B-13-1-3
46	IR06A145/IR96322-34-223-B//IR06A145/WHDIS-75-1-127
47	IR72/ZAWABONDAY	Yes
48	IR12F107/IR66946-3R-178-1-1
49	B6144F-MR-6::IRGC117313-1/IRRI154	Yes
50	IR05N412/IR09L336//PR37139-3-1-3-1-2-1/IR09L303
51	IR09L337*3/BUNGAMEHU	Yes
52	IR05N173/IR09L272
53	PSBRC10(IR50404-57-2-2-3)/IDSA77
54	IR10M300/IR10M153//IR73680-15-4-1-2/IR10M210
55	IR13M167/IR10M300//IR10M210/IR13M167///IR10M300/IR10M153//IR10M284/IR10M153/9//IR73680-15-4-1-2/IR10M210//IR10M284/IR10M210///IR84682-37-3-B-B-B/IR10M210//IR10M300/IR10M153
56	IRRI149*2/IR86918-B-305
57	HHZ8-SAL6-SAL3-Y2*3/CICIHGEDU
58	SWARNA/JUMBOJET	Yes
59	IR93835-73-2-3-1/IR74371-46-1-1//IR93835-73-2-3-1/IRBB23////IR93835-70-2-2-1/WHDIS-75-1-127//IR93835-70-2-2-1/IRBB60(IR72920-1-44-4)
60	IR111243/IR105146
61	IR10M284/IR10M210//IR84682-37-3-B-B-B/IR10M300///IR73680-15-4-1-2/IR10M210//IR10M284/IR10M210/9//IR73680-15-4-1-2/IR10M210//IR10M284/IR10M210///IR84682-37-3-B-B-B/IR10M210//IR10M300/IR10M153/15//SAMBHAMAHSURI-SUB1/KHAOKOI/5//IR73680-15-4-1-2/IR10M210//IR10M284/IR10M210///IR84682-37-3-B-B-B/IR10M210//IR10M300/IR10M153
62	IR91648-B-319-B-2-2/IR11L101
63	GSRIR1-8-S6-S3-Y2/GSRIR1-5-S14-S2-Y2
64	IR10M284/IR10M210//IR73680-15-4-1-2/IR10M210///IR73680-15-4-1-2/IR10M210//IR10M284/IR10M210/9//IR73680-15-4-1-2/IR10M210//IR09N481/IR10M153///IR84682-37-3-B-B-B/IR10M210//IR10M300/IR10M153
65	IR10M284/IR10M300
66	BRRIDHAN53/JUMBOJET	Yes
67	IR04A429/IR14D155
68	IR91648-B-1-B-3-1/RATHUHEENATI//WHDIS-75-1-127///IR91648-B-1-B-3-1/ABHAYA//IR11L101/9//IR91648-B-1-B-3-1/IRBB23//IR96322-34-223-B///IR91648-B-1-B-3-1/IRBB60(IR72920-1-44-4)//TADUKAN
69	GSRIR1-8-S6-S3-Y2/GSRIR1-11-D7-S1-S1
70	IR06A145/WHDIS-75-1-127//IR06A145/IRBB60(IR72920-1-44-4)
71	BR7100-R-6-6/A69-1
72	BRRIDHAN55/PSBRC10(IR50404-57-2-2-3)
73	SAFRI17/Abhaya//IRBB23
74	GSRIR1-8-S6-S3-Y2/GSRIR1-8-Y1-D3-SU1
75	IR14D153/IR11T189
76	DA29(SR26B)/CSR28//IR127155-1-22///IR101793-1-1-1-3-5-4/IR101840-1-1-11-2-1/4//BG380-2/ABHAYA	Yes
77	CO47/IR74371-46-1-1//CO47/WHDIS-75-1-127///IR126990
78	HUANG-HUA-ZHAN*2/OM1706
79	IR33021-39-2-2/IR50404
80	GIRES1/IRRI156//IRRI156
81	IR06N188/IR14D155
82	IR99621-14/IR99619-361//IRRI149
83	IR06L164/IR81454-B-B-172
84	IR84984-83-15-18-B-B-93/3*ANJALI//IR81896-B-B-195-2/3*ANJALI
85	IR90266-B-542-1/IR07F289
86	IR09N538/TADUKAN//IR09N538/RATHUHEENATI	Yes
87	IR12F107/IRRI174
88	IRRI154/WHDIS-75-1-127//IRRI154/TADUKAN////IRRI154/IR96322-34-223-B//IRRI154/IR94226-B-177
89	IR5657-33-2-1/IR2061-465-1-5-5
90	IR09N538/WHDIS-75-1-127//IR09N538/IR96322-34-223-B///IR09N538/IR91648-B-32-B
91	IRRI154/IR13T101
92	GSRIR1-8-S6-S3-Y2/GSRIR1-5-S12-D3-Y2
93	A69-1/IDSA77
94	IR43581-57-3-3-6/IR26940-20-3-3-3-1//KHAODAWKMALI105
95	IR64*4/IR69093-41-2-3-2
96	GSRIR1-5-S14-S2-Y2/GSRIR1-17-D6-Y1-D1
97	IR12F107/IR55179-3B-11-3
98	FEDEARROZ50/IR96321-558-563-B-2-1-3//IR127152-2-10/IR127155-1-22///BG380-2/IR96465-B-BGY372-103/4//?/?	Yes
99	IR90258-B-489-B/IR90258-B-471-B
100	BR28*3/BANDA	Yes
101	IR06N188/IRRI119
102	IRRI176/IR11L186
103	IR09L303*2/BUNGAMEHU//IR09L342	Yes
104	IR47761-27-1-3-6/PSBRC28(IR56381-139-2-2)
105	IR110611-B-B-B-25-1/IR12N234
106	IR68144-2B-2-2-3-1-166/BR7840-54-1-2-5
107	IR12F566/IRRI154
108	IR10N108/IRRI123//IR09F436
109	HUANG-HUA-ZHAN*2/OM1723
110	A69-1/IR73718-23-2-1-3//A69-1/IR02A201
111	HUANG-HUA-ZHAN*2/PSBRC66
112	A69-1/TCCP266-1-3B-13-1-3
113	IR11T189/IR94225-B-82-B
114	BRRIDHAN55/IRRI123
115	IR08N158/IR10L105
116	BR29/BRRIDHAN55
117	GSRIR1-8-S6-S3-Y2/GSRIR1-12-S2-Y3-Y2
118	IRRI154/A69-1//IR12T254
119	IR11F195/IR07F291
120	HHZ8-SAL6-SAL3-Y2/IR09L303
121	IR1561-228-1-2/IR1737//CR94-13
122	IRRI154/IR66946-3R-178-1-1//IRRI147
123	IR06N188/WHDIS-75-1-127
124	IRRI123/IR07F291
125	IR04A429/IRRI119
126	IR03W134/3*OM4498
127	IR73680-15-4-1-2/IR10M210//IR10M284/IR10M210///IR10M300/MADIRAT66
128	IRRI123/IR09F436
129	IR04A429/IR101793-1-1-1-3-5-4
130	SAFRI17/WHDIS-75-1-127//IRBB60
131	IR51511-B-B-34-B/TCCP266-2-49-B-B-3
132	IR72593-B-3-2-3-3/IR72875-94-3-3-2//IR66946-3R-156-1-1
133	PR37866-1B-1-4/IRRI123//IR10F402
134	IR72022-46-2-3-3-2/IR57514-PMI5-B-1-2
135	IR10M210/IR13M167//IR84682-398-14-3-B-B-B/IR10M210///IR73680-15-4-1-2/IR10M210//IR10M284/IR10M300/9//IR73680-15-4-1-2/IR10M210//IR10M284/IR10M210///IR84682-37-3-B-B-B/IR10M210//IR10M300/IR10M153
136	IR115844-B-B-400-1/IR15D120//IR127152-2-10
137	IR8234-0T-9-2-4-2/GIZA171
138	IR10M210/IR13M167//IR10M284/IR10M153///IR75243-13-3-2-B/IR10M210//IR10M284/IR10M210
139	IR08L181/BULUGENDJAH//IR103569	Yes
140	IR116285:4/2*IRRI154
141	GSRIR1-8-S6-S3-Y2/GSRIR1-9-S9-Y3-SU1
142	IR10F365/IR08N210
143	KHAODAWKMALI105/IR11T205
144	HM95/IR74371-46-1-1
145	HUANG-HUA-ZHAN*2/FENG-AI-ZHAN
146	GR3/IR74371-46-1-1//GR3/WHDIS-75-1-127
147	IR06N234/IRRI154//IR10F203
148	IR04A429/WHDIS-75-1-127
149	MOROBEREKAN(ACC12048)/3*SWARNA	Yes
150	IR09A136/IRRI154//IR10F339
151	BR7100-R-6-6/A69-1
152	HHZ8-SAL6-SAL3-Y2/IR09L204
153	IR10F388/IR03W134
154	IR19660-73-4/IR2415-90-4-3-2//IR54
155	IR09N538/IR93312-30-101-20-3-66-6//IR09N538/IR11L101///IR09N538/TADUKAN//IR09N538/RATHUHEENATI/9//IR09N538/ABHAYA//IR09N538/IRBB60(IR72920-1-44-4)///IR09N538/IR94225-B-82-B//IR09N538/IR94226-B-177-B
156	IR06A145/IRRI119
157	IR11F262/PR30245-10-414
158	IRRI151/PSBRC10(IR50404-57-2-2-3)//IR10F339
159	HUANG-HUA-ZHAN*2/TEQING
160	IRRI149/IRRI128
161	PR40078-B-12-2/IR55179-3B-11-3//OM4498
162	IR91648-B-319-B-2-2/IRBB60
163	IRRI154/IR11L101//IRRI154/RATHUHEENATI	Yes
164	IR71700-247-1-1-2/IR09L224
165	IR04A429/IR96322-34-223-B
166	IR08L119/IR64
167	IR115844-B-B-475-1/IR15D120//IR127152-2-10
168	PR44420-36-4-3
169	GSRIR1-12-D10-S1-D1/GSRIR1-5-Y3-Y1-D1
170	IR12F105/IR66946-3R-178-1-1
171	IR95048:1-B-11-20-10-GBS//IR14M123/KALIBORO::IRGC77201-1///BR7840-54-3-1/13//IR10M210/IR13M167//IR84682-37-3-B-B-B/IR10M210///IR10M210/IR13M167//IR10M284/IR10M300/9//IR10M284/IR10M210//IR13M167/IR10M300///IR73680-15-4-1-2/IR10M210//IR10M284/IR10M210
172	HHZ8-SAL6-SAL3-Y2/IR09L342//ABHAYA/SARO5
173	JASMINE85/IR11T205
174	VANDANA/WAYRAREM
175	IR98003:257/MR219
176	IR11L269/IR09A228
177	JASMINE85/IR12T254
178	SHIROUDI/IR10T120//IRRI154	Yes
179	IR12F105/IR13T101
180	IR81896-B-B-195/2*IR05F102//IR91659:54-35
181	IR95097:1-B-19-7-13-GBS/MADIRAT66	Yes
182	IR115844-B-B-475-1/IR15D120//IR127155-1-22///CR157-392/OR57-21/4//?/?
183	IR71700-247-1-1/IRRI123
184	IR06A145/ABHAYA
185	IR66946-3R-178-1-1/2*IR72875-94-3-3-2
186	IR06G103/IR06G108
187	IR75243-13-3-2-B/IR10M210//IR73680-15-4-1-2/IR10M210///IR10M284/IR10M210//IR73680-15-4-1-2/IR10M210
188	HUANG-HUA-ZHAN*2/BG304
189	IR11T251/IR09N522
190	VANDANA/KALINGAIII
191	BG90-2/Abhaya//IR101793-1-1-1-3-5-4////BG90-2/IR74371-46-1-1//IR96322-34-223-B
192	IR15D117/IR11T205
193	IR73384-8-7-4-13-22-1-2-2-B/IR10M210//IR10M210/IR13M167///IR75243-13-3-2-B/IR10M210//IR73680-15-4-1-2/IR10M210
194	SADRI/IR11T153	Yes
195	IRRI154/A69-1//IR12T254///IRRI156
196	IR91648-B-59-B-1-1/IRBB60
197	IR91217-113/IR91197-144
198	IR07F287*2/IR87728-75-B-B
199	IR102773-1058//IR90252-B-548-2-B/IR90250-B-475-1-B
200	IR55179-3B-11-3/A69-1
201	IR08N136/IRRI154//IR10F203
202	GAYABYEO/IR86918-B-305-B//IR99725	Yes
203	IR77298-14-1-2-10/IR64
204	IR10N108/A69-1
205	IR64/IR87728-59-B-B
206	IR72667-16-1-B-B-3/VANDANA//IR84649-97-3-1-B-B/IR04A212
207	IR13M167/IR10M300//IR10M284/IR10M210///IR10M300/IR10M153//IR10M284/IR10M153
208	IR08A172/IRRI154//IR10F382
209	IR11T189/IR09F154
210	PSBRC10(IR50404-57-2-2-3)/A69-1
211	IR71700-247-1-1-2/SAMBHAMAHSURI
212	DAYA/WHDIS-75-1-127//IRBB23
213	IR115846-B-B-333-2/IR15D120//IR127152-2-10
214	IR09F436/PR37866-1B-1-4
215	IR09F436*2/IRBL9-W
216	BR29/A69-1
217	DUBRAJ/WHDIS-75-1-127//DUBRAJ/IRBB60(IR72920-1-44-4)///IR101840-1-1-11-2-1
218	IR93835-70-2-2-1/IR74371-46-1-1//IR93835-70-2-2-1/IRBB23////IR91326-20-2-1-4/WHDIS-75-1-127//IR91326-20-2-1-4/IRBB60(IR72920-1-44-4)
219	IR55419-04/WAYRAREM
220	SHIROUDI/IR10T120	Yes
221	IR12F105/IR55179-3B-11-3
222	SHIROUDI*3/IR11T153
223	BR11/IRBB60(IR72920-1-44-4)//IR101793-1-1-1-3-5-4////BR11/WHDIS-75-1-127//IRBB23
224	IR09F436/A69-1
225	UPLRI5/IR12979-24-1(BROWN)
226	BRRIDHAN55/TCCP266-1-3B-13-1-3
227	IR12F105/IRRI154
228	IR10A231/IRRI165//IR12T254
229	IR95051:6-B-3-13-5-GBS/SHIRKATI//IR95048:1-B-11-20-10-GBS/JAMIR///IR15M1460/12//IR95028:4-B-20-22-14-GBS/SHIRKATI///IR13M167/IR10M300//IR10M284/IR10M210/8//IR13M167/IR10M300//IR73680-15-4-1-2/IR10M210///IR75243-13-3-2-B/IR10M210//IR09N481/IR10M153
230	IR11L186/IR09N534
231	HHZ8-SAL6-SAL3-Y2/IR09L337//HHZ8-SAL6-SAL3-Y2/IR09L303
232	HM95/IR74371-46-1-1//HM95/WHDIS-75-1-127////HM95/IRBB60(IR72920-1-44-4)//IRBB23
233	IRRI154/IR94225-B-82-B//IRRI154/IR91648-B-32-B
234	IR11T189/JUMBOJET
235	IR11A306/IR58443-6B-10-3
236	IRRI149/IR61920-3B-22-2-1(NSICRC106
237	GSRIR1-8-S6-S3-Y2/GSRIR1-12-Y4-Y1-D1
238	IRRI154/SADRI//IR99284-15-4-1
239	PR30245-10-414*3/KAM	Yes
240	IR11T205/JUMBOJET
241	IRRI154/IR96322-34-223-B
242	IR15F1031/IR58443-6B-10-3
243	PR38012-3B-3-1/IR13T101
244	GSRIR1-8-S6-S3-Y2/GSRIR1-8-Y7-D2-S1
245	IR82635-B-B-75-2/IR74371-46-1-1//IR82635-B-B-75-2/IRBB23////IR93835-73-2-3-1/WHDIS-75-1-127//IR93835-73-2-3-1/IRBB60(IR72920-1-44-4)
246	IR12F243/IR70213-9-CPA12-UBN2-1-3-1
247	SHIROUDI/IR07T118	Yes
248	IR115846-B-B-333-2/IR15D120//IR127155-1-22///CR157-392/OR57-21/4//?/?/6//IR91659:54-35//IR81896-B-B-195/2*IR05F102
249	MR219/A69-1
250	IR09N542/IRRI123//IR09F436
251	GSRIR1-8-S6-S3-Y2/GSRIR1-12-Y4-D1-Y1
252	IR13F265/IR09A130
253	SAFRI17/Abhaya//IRBB23////SAFRI17/TADUKAN//IR101793-1-1-1-3-5-4
254	IR11T205/IR08N134
255	IR91152-AC443/IR66///IR83317-AC124/IR69428-6-1-1-3-3//IR83317-AC71/IR68144-2B-2-2-3-1-166
256	IR11A306/IR13T101
257	IR11L152/SABITRI
258	IR04A212/IR84649-97-3-1-B-B//HABATAKI
259	IRRI154/IRRI165
260	IR04A429/ABHAYA
261	BR29/TCCP266-1-3B-13-1-3
262	GSRIR1-12-D10-S1-D1/GSRIR1-5-S6-S3-D1
263	IR72870-102-2-2-1-3/IR72870-19-2-2-3
264	IRRI154/WHDIS-75-1-127
265	IR08N120/IR10L182
266	OG6709-7/2*IR55423-01(NSICRC9)
267	C53/JASMINE85//JASMINE85
268	IR12F355/IR09L337
269	IR13A273/A69-1
270	IR91648-B-1-B-3-1/NERICA4
271	IR09L317/IR10L149
272	IRRI154/IR13T101//IR12T254///IRRI156
273	IR92132-1991-1-1-1-1-1/3*NANHI	Yes
274	IR12F107/IR58443-6B-10-3
275	MEMBERANO/PADIABANGGOGO	Yes
276	IR08N120/IR11L269
277	IR11T189/IR87707-446-B-B-B
278	IR71606-2-1-1-1-3-3-1-2/C6634WH1-1-1-1-1-3
279	HUANG-HUA-ZHAN/QI-SI-YING-ZHAN
280	MAKALIOKA34
281	IR04A115/IR11T193
282	PSBRC10(IR50404-57-2-2-3)/IRRI123//IR58443-6B-10-3
283	WANNIDAHANALA
284	IR14D154/IR08N210
285	IR75243-10-1-1-B/IR10M210//IR84682-37-3-B-B-B/IR10M300///IR09N481/IR10M153//IR84682-37-3-B-B-B/IR10M300
286	IR04A429/GIZA178
287	IR05F102/IR66946-3R-178-1-1
288	IR87707-446-B-B/IR69726-116-1-3(MATATAG1)
289	IR90258-B-88-B/IR90258-B-348-B
290	IR10F365/IR09L342
291	IR12F397/IR12F385//PR30245-10-414
292	GR3/Abhaya//GR3/TADUKAN///IR101840-1-1-11-2-1
293	IR87707-446-B-B-B/A69-1
294	IR66946-3R-116-1-1/IR09F154
295	IR91217-113/IR91197-144
296	IRRI119/A69-1
297	IR118193/IR115858
298	IRRI156/IR08N210
299	BR29*3/BODER
300	IR11L269/IR04N106
301	IR117788:46/IRRI156
302	A69-1/BR29
303	IR11A306/A69-1
304	IRRI123/A69-1
305	IR91326-20-2-1-4/WHDIS-75-1-127//IR91326-20-2-1-4/IRBB60(IR72920-1-44-4)
306	PSBRC10(IR50404-57-2-2-3)/BR29
307	IR91326-20-2-1-4/IR74371-46-1-1//IR91326-20-2-1-4/IRBB23////IR06A145/WHDIS-75-1-127//IR06A145/IRBB60(IR72920-1-44-4)
308	IR10F365/IR09L303
309	IR77298-14-1-2-10/IR77298-5-6-11
310	IR09F437/IRRI165
311	IR09L272/IR10L128
312	PR38012-3B-3-1/IRRI165
313	IDSA77/BR29
314	IR106466:9//IR73012-137-2-2-2/PSBRC10(IR50404-57-2-2-3)
315	IR72022-46-2-3-3-2/IR09L224
316	IR13M172/IR10M210
317	PR42071-14-2-2-2
318	IRRI154/IR58443-6B-10-3//IR12T254
319	PSBRC10(IR50404-57-2-2-3)/IRRI123
320	IRRI123/IR07F287//IR77298-14-1-2-10/IR4630-22-2-5-1-3///IR45427-2B-2-2B-1-1/NSICRC158//FEDEARROZ50/SANHUANGZHANNO2
321	IR10F548/IR55179-3B-11-3
322	BKNFR76106-16-0-1/IR9764-45-2-2//IR50404/NONABOKRA
323	IR09F436/IR55179-3B-11-3
324	WAR72-2-1-1
325	IR75243-13-3-2-B/IR10M210
326	IR05N173/IR10L149
327	IR12F547/IR12F384//PR30245-10-414
328	MR219/IR13T101
329	[IR85483-68RIL-1-1-1,IR85488-76-B-B-1-1-1-1,ADRON125,B11143D-MR-1-PN-3-MR-3-SI-2-3-PN-1,B11598C-TB-2-1-B-7,BP1976B-2-3-7-TB-1-1,CT16658-5-2-2SR-2-3-6MP,HHZ5-SAL9-Y3-Y1,IR02A127,IRRI154,IR04A428,IRRI168,IR06A144,IR06N119,IR68,IRBB57(IR72919
330	IR11F186/IR08N210
331	IR10F559/IR55179-3B-11-3//IR12T254
332	CO37/IRBB60(IR72920-1-44-4)//IRBB23
333	FEDEARROZ50/NSICRC158//IR77298-14-1-2-10/SANHUANGZHANNO2///IRRI123/IR07F287//IR45427-2B-2-2B-1-1/IR4630-22-2-5-1-3/4/FEDEARROZ50/IR77298-14-1-2-10//IR45427-2B-2-2B-1-1/SANHUANGZHANNO2///IRRI123/NSICRC158//IR4630-22-2-5-1-3/IR07F287/5/FED
334	SANGNAMBATBYEO/IR86918-B-305-B//SANGNAMBATBYEO/IR01A163///SANGNAMBATBYEO	Yes
335	IR11N121*2/AUS196
336	IR99674-9-2-2/UCP122
337	IR73680-15-4-1-2/IR10M210//IR10M284/IR10M210
338	CSR28/SADRI(ACC32339)	Yes
339	BR29/IDSA77
340	IR73680-7-4-2-B/IR10M300
341	IR99621-181/IR99620-158//IRRI149
342	IR15D117/IR11T189
343	IR84674/IR82855
344	A69-1/IR55179-3B-11-3
345	BR29*3/BEAQPENDJALIN
346	IR87707-445-B-B-B/A69-1
347	IR09A136/IR12T101
348	IR13M167/IR10M300//IR84682-398-14-3-B-B-B/IR10M210///IR75243-13-3-2-B/IR10M210//IR09N481/IR10M153
349	IR10M284/IR10M210//IR13M167/IR10M300///IR73680-15-4-1-2/IR10M210//IR10M284/IR10M210
350	HUANG-HUA-ZHAN*2/YUE-XIANG-ZHAN
351	IR99674-9-4-2/JAMIR
352	IRRI154/IR66946-3R-178-1-1//IR12T254
353	IR10M284/IR10M210//IR10M284/IR10M153///IR75243-13-3-2-B/IR10M210//IR10M284/IR10M300
354	IR12F105/A69-1//IR08N134
355	GSRIR1-12-D10-S1-D1/GSRIR1-11-D10-S1-SU1
356	IR12F542/IRRI119
357	BRRIDHAN55//IR11T189/IR09F154
358	IRRI168/IRRI149
359	IR91648-B-1-B-3-1/ABHAYA//IR11L101///IR91648-B-1-B-3-1/RATHUHEENATI//WHDIS-75-1-127/9//IR91648-B-1-B-3-1/IRBB23//IR96322-34-223-B///IR91648-B-1-B-3-1/IRBB60(IR72920-1-44-4)//TADUKAN	Yes
360	IRRI168*2/RATAWEE
361	IR79971-B-102-B-B/2*VANDANA
362	VISHNUBHOG/IR74371-46-1-1//IR96322-34-223-B////VISHNUBHOG/Abhaya//IR101793-1-1-1-3-5-4	Yes
363	IR06A145/IR96322-34-223-B
364	IR72022-46-2-3-3-2/IR77080-B-34-1-1
365	IR73384-8-7-4-13-22-1-2-2-B/IR10M210//IR84682-398-14-3-B-B-B/IR10M210///IR09N481/IR10M153//IR13M167/IR10M300
366	IR84984-83-15-937-B/KALINGAIII
367	IR11T264/PR36933-B-1-36-1-1-1
368	IR1529-ECIA/IR65564-22-2-3//IR68
369	IR09N538/ABHAYA//IR09N538/IRBB60(IR72920-1-44-4)
370	PAU3105-45-3-2/IR82802-36-3-3-1-3///IR91153-AC82/IR05F102//IR68144-2B-2-2-3-1-166/6/PR115/IR01W102/5/BR802-118-4-2(BRRIDHAN29)/IR68144-2B-2-2-3-1-166//IR69428-6-1-1-3-3///IR64/4/IR70114-5-3-3-3
371	IR09L242/IR09L343
372	SANHUANGZHANNO2/IR4630-22-2-5-1-3//FEDEARROZ50/NSICRC158///IRRI123/IR45427-2B-2-2B-1-1//IR77298-14-1-2-10/IR07F287
373	WS91/ABHAYA//IR43070-UBN511-2-1-1-1
374	IR75243-13-3-2-B/IR10M210//IR73680-15-4-1-2/IR10M210
375	JINMIBYEO/IR86918-B-305-B//JINMIBYEO/IR01A163///JINMIBYEO	Yes
376	CHERIVIRUPPU/IR05F101	Yes
377	IR58443-6B-10-3//IR11T205/IR08N134
378	IR10L149/IR10L165
379	IR10F336/IR55179-3B-11-3
380	IR09L272/IR10L146
381	IR04A212/IR08L119
382	IR91659:54-35//IR81896-B-B-195/2*IR05F102
383	IR84682-37-3-B-B-B/IR10M210
384	GSRIR1-8-S6-S3-Y2/GSRIR1-5-D7-Y3-S1
385	IR75243-13-3-2-B/IR10M300
386	HUANG-HUA-ZHAN*2/CDR22
387	IR77078-B-17-3-2/THADOKKHAM1
388	IRRI154/BR7840-54-1-2-5
389	SHIROUDI/IR84649-97-3-1-B-B//TKM9///IRRI154
390	PR37866-1B-1-4/IRRI154//IR10F388
391	IR05N419/IR09L204//IRBB60(IR72920-1-44-4)/SARO5
392	GSRIR1-8-S6-S3-Y2/GSRIR1-17-D6-Y1-D1
393	PR37866-1B-1-4/NSICRC158//IR10F339
394	IR09F436/JUMBOJET
395	IR55423-01(NSICRC9)/IRRI148
396	HHZ5-DT20-DT2-DT1/IR09L336
397	IR12F107/A69-1//IR08N134
398	HANAREUMBYEO*2/IR86918-B-305//HANAREUMBYEO*2/IR01A163///HANAREUMBYEO
399	PR30245-10-414/IR09L179//PR37866-1B-1-4/IR08L216
400	IR10L411/IR11L259
401	IR14M102/IR95041:8-B-5-4-22-GBS
402	CO47/IRBB60(IR72920-1-44-4)//CO47/IRBB23
403	IR116285:17/2*IRRI154
404	IR09L179/IR11L269//IR71700-247-1-1-2
405	IR12F547/IR12F384
406	IR10M284/IR10M210//IR84682-37-3-B-B-B/IR10M300///IR73680-15-4-1-2/IR10M210//IR10M284/IR10M210
407	A69-1/BRRIDHAN55
408	A69-1/PR38012-3B-3-1
409	PSBRC10(IR50404-57-2-2-3)/IR55179-3B-11-3
410	IR09L272/IR09L337
411	IR12F105/IR58443-6B-10-3
412	IR78875-176-B-2/IR78875-207-B-3
413	IR11A306/IR66946-3R-178-1-1
414	HUANG-HUA-ZHAN*2/PHALGUNA
415	IR81039-B-173-U3-3/IR81063-B-94-U3-1
416	RTS4
417	IR113171:3/IRRI154:8(727)
418	BG90-2/IR74371-46-1-1//IR96322-34-223-B
419	IR69502-6-SRN3-UBN1-B/A69-1
420	IR55179-3B-11-3/BR29
421	IR10F559/IR58443-6B-10-3//IR12T254
422	IR09N538/IR94225-B-82-B//IR09N538/IR94226-B-177-B
423	PR37464-31-3-2-2-2-3-1-B-5-1-1
424	IRRI176/IR11L184
425	IR06N234/IRRI123//IR10F365
426	SHIROUDI/IR58443-6B-10-3//IR08N134///IRRI156	Yes
427	IRRI154*2/KAHATAWEE	Yes
428	IR10F616/IR03W134
429	IR06N209/IRRI123//IR10F402
430	IR106469:2//IR73012-137-2-2-2/PSBRC10(IR50404-57-2-2-3)
431	CIHERANG/IR68144-2B-2-2-3-1-166//SHORTGRAIN/CIHERANG
432	HHZ8-SAL6-SAL3-Y2*3/BUNGAMEHU	Yes
433	IR10M210/IR13M167//IR73680-15-4-1-2/IR10M210///IR73680-15-4-1-2/IR10M210//IR10M284/IR10M300/9//IR73680-15-4-1-2/IR10M210//IR10M284/IR10M210///IR84682-37-3-B-B-B/IR10M210//IR10M300/IR10M153/14//SAMBHAMAHSURI-SUB1/SOLOI::IRGC37598-1/4//IR75243-13-3-2-B/IR10M210//IR73680-7-4-2-B/IR10M153///IR95044:8-B-5-22-19-GBS/MADIRAT66
434	IR65600-81-5-3-2/IR11L147
435	PR38012-3B-3-1/A69-1
436	IR09F436/IR66946-3R-178-1-1
437	IR12F107/IR13T101
438	IR06A145/WHDIS-75-1-127
439	BR29/IR13T101
440	PSBRC10(IR50404-57-2-2-3)/KALIAUS
441	IR11T205/IR87707-446-B-B-B
442	IRRI154/IR97153-B-123-B
443	IRRI177/IR11L147
444	IR12F567/IR09L337
445	IR12F105/IRRI165
446	SHIROUDI/IR11T153//IRRI154
447	IR09N538/IR96322-34-223-B
448	IRRI154/IR97153-B-123-B//IRRI154/IR97152-B-280-B
449	IR09F291/IR10F102
450	IRRI154/IR66946-3R-178-1-1//IR12T254///IRRI156
451	IR95133:13-B-19-10-21-GBS/IR95041:8-B-5-4-22-GBS
452	SUPA/3*IRRI154
453	IR75243-10-1-1-B/IR10M210//IR84682-37-3-B-B-B/IR10M300///IR09N481/IR10M153//IR84682-37-3-B-B-B/IR10M300
454	IR10L179/IR10L151
455	IR10N108/IR13T101
456	IR73680-15-4-1-2/IR10M210//IR09N481/IR10M153
457	BR28*3/ARANG	Yes
458	IR69428-6-1-1-3-3/2*IRRI123
459	IR12F397/IR12F385
460	ITA117(TOX356-1-1-1)/B1050C-MR-18-2
461	IR03W134/IR69726-116-1-3(MATATAG1)
462	IR09F437/IR05N412
463	IR84682-37-3-B-B-B/IR10M300//IR84682-37-3-B-B-B/IR10M210
464	IR06N188/WHDIS-75-1-127//IR06N188/IRBB60(IR72920-1-44-4)
465	IR91648-B-238-B-2-1/IR96321-558-563-B-2-1-3//IR09F436*2/IRBL9-W
466	IRRI165/IR13T101
467	IDSA77/BRRIDHAN55
468	IR80410-B-197-4/IRRI149//NSICRC158
469	SHIROUDI/IR11T153
470	IR10F548/IR03W134
471	IR12F107/IR66946-3R-178-1-1//IR08N134
472	IR10N102/IR86931-B-400
473	IR10F559/IR13T101//IR12T254
474	GSRIR1-8-S6-S3-Y2/GSRIR1-17-Y16-Y3-S1
475	IR06N209/IRRI154//IR10F388
476	IR93343:23-B-3-9-19-1RGA-2RGA-1-B/IR95133:9-B-8-16-2-GBS
477	IR91648-B-59-B-1-1/IR11L101//IR91648-B-59-B-1-1/WHDIS-75-1-127///CR157-392/OR57-21/4//IR96465-B-BGY372-103/IR96321-558-563-B-2-1-3/5//IR09F436*2/IRBB66/6//?/?
478	IR53936-60-3-2-3-1/POKKALI
479	"IR91648-B-1-B-3-1/ABHAYA//IR11L101///IR91648-B-1-B-3-1/RATHUHEENATI//WHDIS-75-1-127/9//IR91648-B-1-B-3-1/IRBB23//IR96322-34-223-B///IR91648-B-1-B-3-1/IRBB60(IR72920-1-44-4)//TADUKAN
480	IR09L303*2/BENONG130//IR09L342
481	PR37285-17-31-12-1-21-1-2/IRRI123//IR10F365
482	IR10M284/IR10M210//IR10M210/IR13M167
483	IR10M210/IR13M167//IR73680-15-4-1-2/IR10M210
484	IR10N108/IR66946-3R-178-1-1
485	SADRI/IR07T118//IRRI154
486	IR116285:15/2*IRRI154
487	IR10N255/IR10M210
488	IR09F437/A69-1
489	IR72022-46-2-3-3-2/SWARNA
490	GSRIR1-8-S6-S3-Y2/GSRIR1-5-D1-D1
491	IR09L179/IR10L105
492	KHAODAWKMALI105/IR11T189
493	THADOKKHAM1/IR08L119
494	HHZ8-SAL6-SAL3-Y2/IR09L342//IRBB60(IR72920-1-44-4)/IR05N419
495	HASHEMI/IR10T120	Yes
496	IR06N170/IR03W134
497	HHZ5-DT20-DT2-DT1/IR08L216//ABHAYA/IR10N108
498	IR84089-13/IR72875-94-3-3-2//IR72875-94-3-3-2
499	IR55179-3B-11-3/TCCP266-1-3B-13-1-3
500	IR10M284/IR10M210//IR10M210/IR13M167///IR75243-13-3-2-B/IR10M210//IR10M284/IR10M300
501	IR06G103/IR06G113
502	IR09L224/IR09L343
503	IR09L272/IR08L181
504	IR13A273/IR58443-6B-10-3
505	IR08L183/MTU1010
506	AUSPADDY(RED)::IRGC44978-1/IRRI154	Yes
507	IR10M210/IR13M167//IR10M284/IR10M300///IR75243-13-3-2-B/IR10M210//IR10M284/IR10M210
508	PR37139-3-1-3-1-2-1/IR09L303
509	GSRIR1-8-S6-S3-Y2/GSRIR1-12-S2-Y3-Y1
510	IR12F107/A69-1
511	IR12F107/IR58443-6B-10-3//IR08N134
512	IR90266-B-574-1/IR07F289
513	IRRI123/SANHUANGZHANNO2//IR77298-14-1-2-10/IR07F287///NSICRC158/IR4630-22-2-5-1-3//FEDEARROZ50/IR45427-2B-2-2B-1-1
514	IR10M284/IR10M210//IR10M284/IR10M300///IR75243-13-3-2-B/IR10M210//IR10M284/IR10M300
515	IR116285:10/2*IRRI154
516	GSRIR1-8-S6-S3-Y2/GSRIR1-11-D10-S1-SU1
517	BRRIDHAN55/IDSA77
518	IR90266-B-167-1/IR07F289
519	IR09L303*2/BENONG130
520	IR10L149/IR08N158
521	IR09F437/IR06F168//KHAO487-4
522	IR70181-26-PMI2-9-1-1/PSBRC18(IR51672-62-2-1-1-2-3)
523	IR9764-45-2-2/IR81491-AC-5-1
524	IR13F413/IR08N210
525	IR04A115/PSBRC18(IR51672-62-2-1-1-2-3)//IR10F109
526	BRRIDHAN53/A69-1
527	IR10A231/IR13T101//IR12T254
528	BR29/IRRI123
529	IR07N112/IR11L186
530	IR09F437/IR58443-6B-10-3
531	IR90180/IR90192
532	GIRES1/2*IR00W102//2*IR09F436	Yes
533	IR70179-1-1-1-1/IR73885-1-4-3-2-1-6(MATATAG9)
534	IR84984-83-15-481-B/KALINGAIII
535	IR09F436/IRRI174
536	IR10M284/IR10M210//IR13M167/IR10M300///IR10M300/IR10M153//IR84682-37-3-B-B-B/IR10M300
537	IR10M284/IR10M210//IR84682-398-14-3-B-B-B/IR10M210///IR10M300/IR10M153//IR84682-37-3-B-B-B/IR10M300
538	BRRIDHAN55/A69-1
539	PSBRC10(IR50404-57-2-2-3)/BRRIDHAN55
540	IR12F105/A69-1
541	IRRI149/IRRI126
542	BR11/Abhaya//TADUKAN////BR11/IR74371-46-1-1//IR96322-34-223-B
543	IRRI119/IRRI147
544	DUBRAJ/IR74371-46-1-1//IR96322-34-223-B////DUBRAJ/IRBB23//DUBRAJ/Abhaya	Yes
545	IR09F436*2/IRBB66
546	HHZ8-SAL6-SAL3-Y2/IR09L120
547	IR91648-B-296-B-2-1/NERICA4
548	IR95097:4-B-20-18-8-GBS/CHIKONSHONI::IRGC64771-1///IR10M210/IR13M167//IR84682-37-3-B-B-B/IR10M300/8//IR10M210/IR13M167//IR84682-398-14-3-B-B-B/IR10M210///IR10M210/IR13M167//IR10M284/IR10M300
549	CSR28/A69-1
550	IR06L161/IR80508-B-57-3-B
551	IR75243-10-1-1-B/IR10M210//IR84682-37-3-B-B-B/IR10M300
552	IR09F436/IR13T101
553	IR65600-81-5-3-2*3/OLONGISTAMINATA
554	IR11L269/IR08N121
555	IR01A102/CT6510-24-1-2
556	IR81896-B-B-195/3*IR05F102
557	PSBRC10(IR50404-57-2-2-3)/BR29//IR09F154
558	IR15F1032/A69-1
559	IR55179-3B-11-3/BRRIDHAN55
560	IR66946-3R-116-1-1/IR08N134//IRRI154
561	IR09L272/IR10L165
562	FEDEARROZ50/IR77298-14-1-2-10//IRRI123/IR45427-2B-2-2B-1-1///SANHUANGZHANNO2/IR4630-22-2-5-1-3//NSICRC158/IR07F287/4/IRRI123/IR07F287//SANHUANGZHANNO2/NSICRC158///IR77298-14-1-2-10/IR45427-2B-2-2B-1-1//FEDEARROZ50/IR4630-22-2-5-1-3/5/FED
563	BRRIDHAN55/IR58443-6B-10-3//BRRIDHAN55
564	CR157-392/OR57-21
565	IR09F437/IR66946-3R-178-1-1
566	IR57514-PMI5-B-1-2/IRRI123
567	IRRI119/IR08N210
568	IR09L337/IR09L154
569	CIHERANG*2/IRRI149	Yes
570	IR70215-4-CPA3-1-3-1/NSICRC158
571	IR05F102/IR70213-10-CPA4-1-1-1-1//IRRI154
572	IR115844-B-B-472-1/IR15D120//IR127155-1-22
573	IR14D155/IR10F365//IR96321-558-563-B-2-1-1/CSR28
574	IR127152-2-10/IR127155-1-22
575	IR115846-B-B-333-2/IR15D120//IR127152-2-10
576	IR95786-9-2-1-2/IR96321-1447-651-B-1-1-2//IR101840-1-1-11-2-1/ABHAYA
577	IR14D155/IR10F365//IR96321-558-563-B-2-1-1/CSR28////IRBB23/WHDIS-75-1-127//IR101840-1-1-11-2-1/ABHAYA
578	IR115844-B-B-400-1/IR15D120//IR127155-1-22
579	IR10F559/ABHAYA//IR127155-1-22
580	IR91648-B-238-B-2-1/IR96321-558-563-B-2-1-3//IR09F436*2/IRBL9-W
581	IR115844-B-B-475-1/IR15D120//IR127152-2-10
582	IR115846-B-B-167-3/IR15D120//IR127155-1-22
583	IR15D120/IR13F474//IR96321-1447-521-B-2-1-2/CSR28////IRBB60/WHDIS-75-1-127//IR101840-1-1-11-2-1/ABHAYA
584	IR115846-B-B-167-3/IR15D120//IR127152-2-10
585	IR115844-B-B-472-1/IR15D120//IR127152-2-10
586	IR10F559/ABHAYA//IR127152-2-10
587	IR115844-B-B-400-1/IR15D120//IR127152-2-10
588	IR115846-B-B-333-2/IR15D120//IR127155-1-22
589	IR115844-B-B-475-1/IR15D120//IR127155-1-22
590	IR10F365/IR96321-1447-651-B-1-1-2//IR127155-1-22
591	IR96465-B-BGY372-103/IR96321-558-563-B-2-1-3
592	IR16L1439/IR13A378//IR127155-1-22////IR115844-B-B-265-1/IR91648-B-289-B-B//IR131153/6//BG380-2/IR96465-B-BGY372-103/7//?/?
593	IR14A431/IR96321-558-563-B-2-1-3//IR14A431/IR127152-2-10
594	IR12L364/IRRI163//IR127155-1-22///CR157-392/OR57-21/5//IR91659:54-35//IR81896-B-B-195/2*IR05F102/6//?/?
595	IR91648-B-59-B-1-1/IR11L101//IR91648-B-59-B-1-1/WHDIS-75-1-127///CR157-392/OR57-21/4//IR96465-B-BGY372-103/IR96321-558-563-B-2-1-3/5//IR09F436*2/IRBB66/6//?/?
596	IRRI104/IR96321-558-563-B-2-1-3//IR127152-2-10/IR127155-1-22///CR157-392/OR57-21
597	IR42/IR96321-558-563-B-2-1-3//IR127152-2-10/IR127155-1-22///BG380-2/IR96465-B-BGY372-103/4//?/?
598	IR15A1479/IR127155-1-22-B
599	IR14A533/IR127155-1-22-B//IR14A533/IR93312-30-101-20-3-66-6
600	DA29(SR26B)/CSR28//IR127155-1-22///IR101793-1-1-1-3-5-4/IR101840-1-1-11-2-1/4//BG380-2/ABHAYA
601	SARO5/IR96321-558-563-B-2-1-3//IR127152-2-10/IR127155-1-22
602	IR115846-B-B-333-2/IR15D120//IR127155-1-22///CR157-392/OR57-21/4//?/?/6//IR91659:54-35//IR81896-B-B-195/2*IR05F102
603	SARO5/IR96321-558-563-B-2-1-3//IR127152-2-10/IR127155-1-22///CR157-392/OR57-21
604	A69-1/4*IR03A550
605	OM4218/IR96321-558-563-B-2-1-3//OM4218/IR127152-2-10
606	TDK11/IR96321-558-563-B-2-1-3//IR127152-2-10/IR127155-1-22///BG380-2/IR96465-B-BGY372-103
607	IRRI168*4/LOCALVELLAI
608	IR10F388/IR03W134//IR72046-B-R-3
609	IR92132-1991-1-1-1-1-1*3/NANHI	Yes
610	TCCP266-1-3B-13-1-3*4/TKM9
611	PHKARUMDUOL/2*IRRI154	Yes
612	CIHERANG-SUB1-AG1/IR121151-307-1-1-1-1
613	IR15F1742/IR18T1087
614	IR17L1177/IR18LT1317
615	IR15T1094/IR14G3964
616	IR15T1330/IRRI198
617	IR17L1177/IR16M1477
618	IR14V1036/IR16T1652
619	IR121151-307-1-1-1-1/IR117677-319-1-2-1
620	GSRIR1-18-D4-Y1-SU1-L2/IR96322-34-223-B-1-1-1-1
621	IR15T1030/IRRI198
622	IR18T1192/IR121151-307-1-1-1-1
623	IR18T1330/IR121151-307-1-1-1-1
624	IR15T1030/IR16T1652
625	CIHERANG-SUB1-AG1/IR117677-319-1-2-1
626	IR18T1330/IR117677-319-1-2-1
627	IR19L1022/GSRIR1-18-D4-Y1-SU1-L2
628	IR115995-4-LUC1/IR18T1087
629	IR16T1538/IR15F1709
630	IR16F1251/IR15F1709
631	IR19LT2100/IR16T1538
632	IR19LT2100/IRRI185
633	IR19LT2101/IR17T1001
634	IRRI185/IR19LT2100
635	IRRI185/IR15F1912
636	IRRI185/IR15F1709
637	IR13V163/IR15F1729
638	IR13V163/IR18T1330
639	IR16F1146/IR18T1025
640	IR16T1662/IR19L1046
641	IR16T1662/GSRIR1-5-D20-D3-Y2
642	IR14L648/IR17T1001
643	IR19L1046/IR16T1662
644	IR19L1046/IR18T1330
645	IR15L1737/IR19LT2100
646	IR18T1025/IR17T1001
647	IR17T1001/IR15F1912
648	IR17T1001/IR16F1147
649	GSRIR1-5-D20-D3-Y2/IR19LT2100
650	GSRIR1-5-D20-D3-Y2/IR19LT2101
651	IR16M2035/IR13L499
652	IR16F1037/IR16T1667
653	IR16T1667/IR15L1737
654	IR15F1912/IRRI185
655	IR15F1912/IR16T1662
656	IR16F1147/IR16T1159
657	IR15F1709/IR19L1046
658	IR15F1709/IR13L499
659	IR15F1729/IR13V163
660	IR16T1159/IRRI185
661	IR16T1159/GSRIR1-5-D20-D3-Y2
662	IR13L499/IR16F1147
663	IR18T1330/IR19L1046
664	IR16F1037/IR16T1317
665	IR16F1037/IR19LT2092
666	IR16F1036/IR15F1912
667	IR15F1931/IR16F1036
668	IR15F1742/IR16F1146
669	IR18T1025/IR16F1005
670	IR16F1146/IR17L1999
671	IR16T1317/IR16F1144
672	IR15F1912/IR16F1023
673	IR16F1144/IR16F1234
674	IR15F1907/IR16T1437
675	IR15F1907/IR16F1031
676	IR15F1716/IR16F1144
677	IR15F1716/IR16F1234
678	IR15F1716/IR16F1031
679	IR19LT2092/IR16F1146
680	IR19LT2092/IR16T1437
681	IR16F1041/IR15F1886
682	IR16F1041/IR17L1999
683	IR16T1437/IR16F1023
684	IR15F1886/IR16F1037
685	IR16T1468/IR16F1031
686	IR19L1016/IR16F1144
687	IR17L1999/IR16F1144
688	IR16F1031/IR15F1742
689	IR16F1264/IR18T1025
690	IR16F1264/IR15F1907
691	IR15F1729/IR16F1005
692	IR16F1005/IR16T1317
693	IR15F1869/IR16F1036
694	IR16F1234/IR16F1146
695	IR16F1023/IR16T1437
696	CIHERANG-SUB1-AG1/IR18T1330
697	GSRIR1-18-D4-Y1-SU1-L2/IR15M2601
698	GSRIR1-18-D4-Y1-SU1-L2/IR16M1949
699	IR102793:1-11-229-3-1-1/IR96322-34-223-B-1-1-1-1
700	IR102793:1-11-229-3-1-1/IR99734:1-33-69-1-12-8
701	IR102793:1-11-229-3-1-1/IR15L1740
702	IR115995-4-LUC1/IR121204-21-1-1-2-1
703	IR115995-4-LUC1/IR15T1030
704	IR19LT2094/IR121151-307-1-1-1-1
705	IR18LT1317/GSRIR1-18-D4-Y1-SU1-L2
706	IR18LT1317/IR96322-34-223-B-1-1-1-1
707	IR18LT1317/IRRI148
708	IR54447-3B-10-2/GSRIR1-18-D4-Y1-SU1-L2
709	IR54447-3B-10-2/IR96322-34-223-B-1-1-1-1
710	IR54447-3B-10-2/IR19L1022
711	IR99734:1-33-69-1-12-8/IR96322-34-223-B-1-1-1-1
712	IR99734:1-33-69-1-12-8/IR15L1740
713	IR13F265/IR117677-319-1-2-1
714	IR14G3964/IR16T1652
715	IR15L1720/GSRIR1-18-D4-Y1-SU1-L2
716	IR15L1720/IR15M2601
717	IR15L1720/IR16M1949
718	IR15L1720/IR17L1177
719	IR15L1740/IR96322-34-223-B-1-1-1-1
720	IR15L1740/IR15M2601
721	IR15T1030/IR121204-21-1-1-2-1
722	IR15T1030/IRRI201
723	IR15T1094/IR14G3626
724	IR15T1094/IR15T1030
725	IR15T1330/IRRI201
726	IR16T1652/IR121204-21-1-1-2-1
727	IR17L1177/GSRIR1-18-D4-Y1-SU1-L2
728	IR18T1087/IR15T1330
729	IR18T1087/IRRI201
730	IR18T1192/IR19LT2094
731	IR19L1022/IRRI148
732	IRRI148/IR16M1477
733	IRRI175/IR15M2601
734	IRRI175/IR16M1949
735	IRRI175/IRRI148
736	IRRI198/IRRI201
737	IR21LT1545/IR16T1662
738	IR21LT1139/IR21LT1293
739	IR21LT1223/IR14T156
740	IR21LT1525/IR21LT1234
741	IR21LT1293/IR21LT1571
742	IR21LT1236/IR21LT1550
743	IR21LT1362/IR21LT1234
744	IR21LT1234/IR21LT1069
745	IR16T1662/IR19T1003
746	IR22LT1317/IR21LT1236
747	IR15F1779/IR21LT1069
748	IR21LT1511/IR21LT1114
749	IR19T1003/IR21LT1545
750	IR14T156/IR21LT1556
751	IR16F1243/IR16T1661
752	IRRI149/IR16T1662
753	IRRI242/IR19T1003
754	IRRI147/IR19T1003
755	IR21LT1077/Horkuch(IRGC31804)	Yes
756	IR107453:11-6-B/Cheriviruppu(IRGC19928)	Yes
757	IR22LT1694/Bhirpale(IRGC37015)	Yes
758	IR21LT1266/Akundi(IRGC31694	Yes
759	IR115999-11-3/Mudgo(IRGC72479)	Yes
760	IR14L648/Bhirpale(IRGC37015)	Yes
761	FR13A/Horkuch(IRGC31804)	Yes
762	IR16T1662/Bhirpale(IRGC37015)	Yes
763	IR21LT1139/Horkuch(IRGC31804)	Yes
764	Hasawi(IRGC16817)/Cheriviruppu(IRGC19928)	Yes
765	Hasawi(IRGC16817)/Akundi(IRGC31694	Yes
766	IRRI242/Horkuch(IRGC31804)	Yes
767	IR16T1666/IR20R1979
768	IR21LT1439/IR18T1021
769	IR15F1716/IR16T1655
770	IR22LT1263/IR16T1159
771	IR19LT2092/IR20R1894
772	IR20R1979/IR16T1339
773	IR20R1973/IR16T1159
774	IR15F1716/IR21LT1442
775	IR19LT2092/IR16T1538
776	IR15F1886/IR21LT1439
777	IR20R1686/IR16T1339
778	IR21LT1442/IR16F1243
779	IR22LT1263/IR20R1686
780	IRRI242/IR16T1339
781	IRRI149/IR16T1159
782	IRRI242/IR16T1666
783	IR19L1033/IRRI149
784	IR16F1146/IR16T1666
785	IR107453:35-1-B/IR16T1538
786	IR103084-42-12-2-3/IR18T1092
787	IR20R1374/IR21LT1439
788	IRRI147/FR13A
789	IR110901-13-1-1/IRRI149
790	IR18LT1311/IR16T1662
791	IR21LT1274/A69-1
792	IR126570:45-1/Balam(IRGC45043)	Yes
793	Akundi(IRGC31694)/NonaBokra(IRGC22710)	Yes
794	TalMugur(IRGC31942)/Hasawi(IRGC16817)	Yes
795	Jabra(IRGC26351)/IR16T1666	Yes
796	Hasawi(IRGC16817)/IR21LT1439	Yes
797	IR18T1099/IR16T1655
798	IR16T1485/IR21LT1391
799	IR14T156/IR20LT2238
800	IR16F1033/IR21LT1470
801	IR16T1655/IRRI249
802	IR20R1728/IR18T1099
803	IR14T156/IR19LT2101
804	IR21LT1388/Swarna
805	IRRI240/IR16F1065
806	IRRI154/FR13A
807	IR21LT1449/IRRI249
808	IRRI119/RAJASAIL_49051	Yes
809	SambhaMasuri/FR13A
810	Jalmagna(IRGC26960)/BHADAIYA_58894	Yes
811	IRRI119/FR13A
812	IR14A533/IR101793-1-1-1-3-5-4//IR14A533/IR101840-1-1-11-2-1
813	IRRI168*4/UVARVELLAI	Yes
814	IRRI104/IR96321-558-563-B-2-1-3//IR127152-2-10/IR127155-1-22
815	TCCP266-1-3B-13-1-3*4/IR51485-AC1-6	Yes
816	IRRI168*4/PODIWEE	Yes
817	IR13L378/CSR28//IR127155-1-22///CR157-392/OR57-21/4//?/?
818	IR14A431/IR96465-B-BGY372-103-B//IR14A431/ABHAYA
819	IR115844-B-B-475-1/IR15D120//IR127155-1-22///CR157-392/OR57-21/4//?/?
820	B6144F-MR-6::IRGC117313-1/IRRI154	Yes
821	IR110611-B-B-B-25-1/IR12N234
822	FEDEARROZ50/IR96321-558-563-B-2-1-3//IR127152-2-10/IR127155-1-22///BG380-2/IR96465-B-BGY372-103/4//?/?
823	IR66/IR96321-558-563-B-2-1-3//IR127152-2-10/IR127155-1-22
824	IR15A1479/IR96321-558-563-B-2-1-3//IR15A1479/IR127152-2-10
825	IR14A533/IR96321-558-563-B-2-1-3//IR14A533/IR127152-2-10
826	IR12L364/IRRI163//IR09F436*2/IRBB66///?/?/4//CSR28/SADRI(ACC32339)	Yes
827	IRRI154*4/SIRAPPUPALEUSITHARI	Yes
828	IRRI154*4/KALVELLAI	Yes
829	IRRI168*4/SIRAPPUPALEUSITHARI	Yes
830	IRRI168*4/PERIYAVELLAI	Yes
831	IR92132-1991-1-1-1-1-1/3*NANHI	Yes
832	IR06A144/IR11T193
833	IR06N234/IRRI154//IR10F203
834	IR08A172/IRRI154//IR10F382
835	IR09F436/IR04A115
836	IR09F436/IR05N412
837	IR09F436/IR08N210
838	IR09F436/IR10N237
839	IR09F436/PR37866-1B-1-4
840	IR09F437/IR13T101
841	IR09N538/IR93312-30-101-20-3-66-6//IR09N538/IR11L101///IR09N538/TADUKAN//IR09N538/RATHUHEENATI/4/IR09N538/ABHAYA//IR09N538/IRBB60(IR72920-1-44-4)///IR09N538/IR94225-B-82-B//IR09N538/IR94226-B-177-B/5/IR09N538/WHDIS-75-1-127//IR09N538/IR96322-34-223-B///IR09N538/IR91648-B-32-B	Yes
842	IR09N538/IR93312-30-101-20-3-66-6//IR09N538/IR11L101///IR09N538/TADUKAN//IR09N538/RATHUHEENATI/9//IR09N538/ABHAYA//IR09N538/IRBB60(IR72920-1-44-4)///IR09N538/IR94225-B-82-B//IR09N538/IR94226-B-177-B	Yes
843	IR10F365/IR05N412
844	IR10F559/ABHAYA//IR127152-2-10
845	IR10F559/IR12T101
846	IR10F559/IR13T101
847	IR11F216/IR08N210
848	IR11F262/PR30245-10-414
849	IR11T252/IR09N522
850	IR12F105/IR66946-3R-178-1-1
851	IR12F124/IR12F257
852	IR12F164/IR08N210
853	IR12F243/IR70213-9-CPA12-UBN2-1-3-1
854	IR12F410/IR09L179
855	IR12L364/IRRI163//IR09F436*2/IRBB66///?/?/4//CSR28/SADRI(ACC32339)	Yes
856	IR13L378/CSR28//IR127155-1-22///CR157-392/OR57-21/4//?/?
857	IR14A431/IR96321-558-563-B-2-1-3//IR14A431/IR127152-2-10
858	IR14A431/IR96465-B-BGY372-103-B//IR14A431/ABHAYA
859	IR14A533/IR101793-1-1-1-3-5-4//IR14A533/IR101840-1-1-11-2-1
860	IR14A533/IR127155-1-22-B//IR14A533/IR93312-30-101-20-3-66-6
861	IR14A533/IR96321-558-563-B-2-1-3//IR14A533/IR127152-2-10
862	IR14D154/IR11T189
863	IR14D154/IR11T205
864	IR14D155/IR10F365//IR96321-558-563-B-2-1-1/CSR28
865	IR14D155/IR10F365//IR96321-558-563-B-2-1-1/CSR28////IRBB23/WHDIS-75-1-127//IR101840-1-1-11-2-1/ABHAYA
866	IR15A1479/IR127155-1-22-B
867	IR15A1479/IR96321-558-563-B-2-1-3//IR15A1479/IR127152-2-10
868	IR15F1031/IR58443-6B-10-3
869	IR16L1439/IR13A378//IR127155-1-22////IR115844-B-B-265-1/IR91648-B-289-B-B//IR131153/6//BG380-2/IR96465-B-BGY372-103/7//?/?
870	IR42/IR96321-558-563-B-2-1-3//IR127152-2-10/IR127155-1-22///BG380-2/IR96465-B-BGY372-103/4//?/?
871	IR66/IR96321-558-563-B-2-1-3//IR127152-2-10/IR127155-1-22
872	IRRI104/IR96321-558-563-B-2-1-3//IR127152-2-10/IR127155-1-22
873	IRRI104/IR96321-558-563-B-2-1-3//IR127152-2-10/IR127155-1-22///CR157-392/OR57-21
874	IRRI151/PSBRC10(IR50404-57-2-2-3)//IR10F339
875	IRRI154*4/KALVELLAI	Yes
876	IRRI154*4/SIRAPPUPALEUSITHARI	Yes
877	IRRI168*4/PERIYAVELLAI	Yes
878	IRRI168*4/PODIWEE	Yes
879	IRRI168*4/SIRAPPUPALEUSITHARI	Yes
880	IRRI168*4/UVARVELLAI	Yes
881	PHKARUMDUOL/2*IRRI154	Yes
882	TCCP266-1-3B-13-1-3*4/IR51485-AC1-6
883	TDK11/IR96321-558-563-B-2-1-3//IR127152-2-10/IR127155-1-22///BG380-2/IR96465-B-BGY372-103
884	TCCP266-1-3B-13-1-3*4/TKM9
885	IR12F124/IR12F257
886	IR66946-3R-116-1-1/IR09F154
887	IR115844-B-B-472-1/IR15D120//IR127155-1-22
888	IR06A150/IRRI154//IR10F379

## Sheet: Table S3
Sno	Designation	Tolerance-group	Submergence Survival Rate (%)	Maturity (days)	Plant height (cm)	Grain yield (Kg/ha)	Chalkiness	Grain length(mm)	Grain width(mm)	G/L Ratio	Grain type	Amylose content	Head rice recovery
1	IR14T156	Submergence tolerant	88	129.648	121.112	4100.69	6.8	6.5	2.3	2.81	Medium	24.6	54.3
2	IR15F1869	Submergence tolerant	88.8	134.258	126.628	4118.92	3	7.6	1.9	3.96	Long slender	21.1	58.4
3	IR15F1931	Submergence tolerant	89.6	129.387	134.394	4062.84	4.6	7	2.2	3.27	Long slender	17.9	54.3
4	IR16F1005	Submergence tolerant	89	130.156	118.628	4121.72	7.8	7.1	2.3	3.12	Long slender	17.6	55.6
5	IR16F1023	Submergence tolerant	82	128.14	124.136	4366.37	15.5	7.5	2.3	3.18	Long slender	17.1	51.3
6	IR16F1031	Submergence tolerant	87.6	131.46	119.479	4157.32	9.6	7.2	2.1	3.45	Long slender	21.4	NA
7	IR16F1033	Submergence tolerant	81.6667	126.547	118.512	4333.39	7.6	7.6	2.3	3.23	Long slender	18.5	57.8
8	IR16F1034	Submergence tolerant	87	130.65	117	4200.03	10.8	7.3	2.1	3.44	Long slender	19.7	NA
9	IR16F1036	Submergence tolerant	84	127.866	114.913	4361.56	13.7	7.5	2.3	3.26	Long slender	19.7	61.1
10	IR16F1041	Submergence tolerant	84.4615	129.924	116.877	4179.07	10.1	7.1	2.2	3.23	Long slender	20.9	NA
11	IR16F1065	Submergence tolerant	89.5238	127.869	120.679	4274.6	5.5	7	2	3.46	Long slender	21	NA
12	IR16F1243	Submergence tolerant	83.3333	134.684	127.534	4070.54	2.1	6.4	2.4	2.73	Medium	26.1	46.6
13	IR16F1264	Submergence tolerant	84.7967	130.154	120.084	4142.13	12.9	7.3	2.3	3.19	Long slender	17.3	57.8
14	IR16T1027	Submergence tolerant	83.6	116.951	109.628	4204.88	1.5	7	2.4	2.93	Medium	20	NA
15	IR16T1437	Submergence tolerant	88	118.087	108.703	4214.2	0.7	6.8	2.4	2.83	Medium	22.2	NA
16	IR16T1468	Submergence tolerant	89	128.296	119.999	4228.68	6.4	5.9	2.3	2.52	Medium	23.4	NA
17	IR18LT1300	Submergence tolerant	85	116.854	99.5491	3750.53	28.3	6.2	2.2	2.8	Medium	21.8	60.9
18	IR18LT1303	Submergence tolerant	88	125.953	120.531	4678.23	6	6.8	2.4	2.79	Medium	23.1	57.9
19	IR18T1025	Submergence tolerant	89	135.821	130.039	4278.15	6	7	2.5	2.84	Medium	20.9	43.5
20	IR18T1192	Submergence tolerant	89.6	121.849	107.579	4208.51	1.2	7.2	2.3	3.11	Long slender	19.3	NA
21	IR18T1266	Submergence tolerant	85	122.55	98.5256	3991.02	22.5	6.3	2.4	2.66	Medium	19.6	59.1
22	IR19L1016	Submergence tolerant	87.775	116.09	116.019	4401.65	5.3	6.4	2.3	2.78	Medium	25.2	NA
23	IR19L1108	Submergence tolerant	84.445	121.381	111.343	4096.7	2.8	6.8	2.3	2.99	Medium	22.9	NA
24	IR19L1221	Submergence tolerant	89	119.68	99.3194	3750.37	2.1	6.9	2.3	3.01	Long slender	20.8	NA
25	IR19L1319	Submergence tolerant	86	120.492	100.809	4031.71	4	7.1	2.2	3.18	Long slender	20.8	NA
26	IR19L1332	Submergence tolerant	89.1667	121.334	110.968	4068.68	6.7	6.6	2.2	2.97	Medium	22.6	NA
27	IR19L1434	Submergence tolerant	83	116.7	107.639	4034.77	5.7	7.2	2.3	3.15	Long slender	21.5	NA
28	IR19L1570	Submergence tolerant	80	120.805	100.999	3683.44	1.4	5.9	2.3	2.59	Medium	23.9	NA
29	IR21LT1268	Submergence tolerant	80	121.049	123.325	4143.33	2.2	6.7	2.3	2.91	Medium	19.5	67.3
30	IR21LT1364	Submergence tolerant	86.1494	122.275	96.6756	3761.3	9.5	6.7	2.2	3.06	Long slender	28.1	63.4
31	IR21LT1388	Submergence tolerant	86.6667	119.921	98.2304	3959.1	5.5	6.1	2.3	2.6	Medium	26.8	64.2
32	IR21LT1389	Submergence tolerant	85	122.876	100.303	3800.3	0.9	6	2.5	2.41	Medium	23.8	67.5
33	IR21LT1396	Submergence tolerant	83.335	128.257	96.8552	4125.78	3.5	6	2.3	2.58	Medium	22.6	70.3
34	IR21LT1630	Submergence tolerant	88.3333	121.894	109.901	3994.2	20.5	7	2.4	2.92	Medium	24.2	65.8
35	IR22LT1598	Submergence tolerant	86.6667	121.962	110.029	4216.45	16.7	6.6	2.4	2.8	Medium	23.4	55.5
36	IR24LT1882	Submergence tolerant	89.5	124.56	109.5	5874.08	9.54	6.84	2.38	2.87395	Medium	22.4	62.2
37	IR24LT1925	Submergence tolerant	89.2	131.12	100.17	6501.62	9.23	7.44	2.18	3.41284	Long slender	18.5	63.6
38	IR15F1729	Submergence and stagnant flooding tolerant	70.9706	142.187	124.884	4181.86	3.9	6	2.4	2.55	Medium	23.6	61.7
39	IR15F1754	Submergence and stagnant flooding tolerant	61.5767	130.148	131.486	4369.41	0.2	6.4	2.5	2.58	Medium	24.9	64.6
40	IR15F1887	Submergence and stagnant flooding tolerant	66.0275	130.392	122.512	4392.1	2.2	6.8	2.2	3.05	Long slender	16.8	50
41	IR15F1912	Submergence and stagnant flooding tolerant	77.1196	128.734	120.606	4245.85	2.4	6.5	2.2	2.95	Medium	23.4	59
42	IR16F1037	Submergence and stagnant flooding tolerant	61.2192	128.459	109.95	4156.98	15.6	7	2.1	3.3	Long slender	16.6	63.5
43	IR16F1079	Submergence and stagnant flooding tolerant	68.8878	131.893	119.925	3820.15	15.3	7.5	2.3	3.23	Long slender	16.8	57.6
44	IR16F1144	Submergence and stagnant flooding tolerant	73.9496	129.803	120.017	4264.39	2.7	6.4	2.4	2.68	Medium	14.9	55.1
45	IR16F1203	Submergence and stagnant flooding tolerant	60.0939	139.145	125.643	3513.02	NA	NA	NA	NA	NA	NA	NA
46	IR16F1234	Submergence and stagnant flooding tolerant	67.9116	139.197	119.998	3754.93	9.5	7.3	2.3	3.15	Long slender	25.3	50.9
47	IR16T1188	Submergence and stagnant flooding tolerant	71.8528	123.849	110.986	4672.55	11.6	6.7	2.4	2.78	Medium	23.4	62.7
48	IR18T1099	Submergence and stagnant flooding tolerant	83.1478	133.822	125.743	4407.13	6.8	6.6	2.3	2.87	Medium	26	NA
49	IR18T1254	Submergence and stagnant flooding tolerant	62.7783	130.916	107.592	3866.9	3	6.5	2.2	2.99	Medium	20.4	NA
50	IR19L1503	Submergence and stagnant flooding tolerant	71.4304	126.479	107.421	3916.48	3.1	6.8	2	3.36	Long slender	20.6	NA
51	IR20LT2385	Submergence and stagnant flooding tolerant	63.7492	135.354	114.205	4102.51	9.9	6.8	2.2	3.14	Long slender	16.8	53.3
52	IR20LT2543	Submergence and stagnant flooding tolerant	64.8139	123.663	103.498	4063.32	1.3	6.7	2.1	3.21	Long slender	25.3	64.3
53	IR21LT1392	Submergence and stagnant flooding tolerant	60.7367	125.676	96.0681	4156.72	2.7	6	2.4	2.53	Medium	23.8	70.4
54	IR21LT1709	Submergence and stagnant flooding tolerant	59.1832	120.207	99.0697	3713.04	6.1	7.3	2.2	3.31	Long slender	24.2	70.5
55	IR17L1999	Stagnant flooding tolerant	1	125.34	121.65	4008.42	1.4	7.2	2.4	2.94	Medium	23.9	NA
56	IR15F1716	Stagnant flooding tolerant	53.3333	142.878	117.122	3955.92	3.3	6.2	2.2	2.79	Medium	21.8	56.6
57	IR15F1886	Stagnant flooding tolerant	52.755	129.684	124.675	4270.94	3.6	6.9	2.3	2.98	Medium	23.5	54.9
58	IR15T1473	Stagnant flooding tolerant	1.66667	131.358	113.083	4384.91	7.9	7.1	2.4	2.99	Medium	18.1	58.8
59	IR16T1317	Stagnant flooding tolerant	46.1446	124.557	119.755	4368.1	7.5	7.4	2.3	3.18	Long slender	23.6	45.3
60	IR17A3003	Stagnant flooding tolerant	1	120	114.304	4074.7	21.9	7.1	2.3	3.09	Long slender	22	41.1
61	IR17A3054	Stagnant flooding tolerant	4.5	114.939	115.065	4085.43	9.1	5.7	2.6	2.22	Medium	25.2	63.1
62	IR17M1730	Stagnant flooding tolerant	1.66667	123.539	114.011	4069.58	3.3	6.3	2.3	2.79	Medium	22.3	60.7
63	IR19L1255	Stagnant flooding tolerant	53.7777	121.703	96.0001	3674.99	0.4	6	2.3	2.67	Medium	18.9	NA
64	IR19LT1702	Stagnant flooding tolerant	1	117.086	100.488	3617.34	4.2	6.5	2.2	3.01	Long slender	19.4	67.7
65	IR19LT2063	Stagnant flooding tolerant	51.4817	136.47	120.645	3903.08	11	6.3	2.6	2.38	Medium	22.8	55.1
66	IR19R1016	Stagnant flooding tolerant	16.6667	124.816	109.513	4126.97	1.6	6.6	2.1	3.14	Long slender	24.5	NA
67	IR19R1223	Stagnant flooding tolerant	1.66667	123.424	117.649	4288.77	0.6	7.1	2.2	3.17	Long slender	25.3	NA
68	IR20LT2238	Stagnant flooding tolerant	22.5	120.306	119.268	4083.93	75.1	6.4	2.1	3.04	Long slender	14.5	61.7
69	IR20R1267	Stagnant flooding tolerant	1	127.056	113.056	3976.07	6.7	7.2	2.4	2.98	Medium	23.6	38.3
70	IR20R1538	Stagnant flooding tolerant	1	125.558	103.177	4224.92	10	7.6	2	3.71	Long slender	19.9	52.9
71	IR20R1583	Stagnant flooding tolerant	1	126.146	113.543	4096.46	11.9	7.4	2	3.62	Long slender	23.9	59.4
72	IR20R1746	Stagnant flooding tolerant	1	126.143	111.32	4059.31	3.3	7.5	2	3.8	Long slender	23.3	56.1
73	IR20R1775	Stagnant flooding tolerant	3.44828	127.456	124.086	4402	10	7.3	2.1	3.41	Long slender	18.7	63.1
74	IR20R1889	Stagnant flooding tolerant	1	114.11	127.257	4116.17	11.5	6.3	2.5	2.56	Medium	22.9	63.5
75	IR20R1926	Stagnant flooding tolerant	1	127.842	109.338	4066.45	3.7	6.4	2.5	2.56	Medium	23.1	47.1
76	IR20R1972	Stagnant flooding tolerant	1	117.264	131.581	4099.1	8.6	6	2.6	2.33	Medium	22.2	61.5
77	IR20R1975	Stagnant flooding tolerant	1	119.662	132.78	3977.66	6.4	6.1	2.7	2.28	Medium	20.9	64.9
78	IR21LT1077	Stagnant flooding tolerant	46.2888	119.355	113.444	4352.05	20.8	6.6	2.6	2.56	Medium	21.4	64.1
79	IR21LT1391	Stagnant flooding tolerant	1.78571	130.334	105.439	4056.39	16.4	6.8	2.3	2.99	Medium	23.7	66.9
80	IR21LT1462	Stagnant flooding tolerant	57.733	120.86	98.8132	4008.08	1.7	5.8	2.3	2.51	Medium	19.3	70.3
81	IR21LT1498	Stagnant flooding tolerant	39.9731	116.768	100.048	3854.16	6.9	6.4	2.3	2.75	Medium	22.4	66.6
82	IR21LT1521	Stagnant flooding tolerant	54.5236	132.61	116.782	3829.11	2.4	6	2.4	2.48	Medium	26.3	64.2
83	IR22LT1263	Stagnant flooding tolerant	1	129.253	122.82	4498.18	17.6	7	2.6	2.69	Medium	20.7	53.7
84	IR22LT1302	Stagnant flooding tolerant	1	130.227	114.994	4147.84	6.8	6.6	2.3	2.82	Medium	23.8	61.8
85	IR22LT1537	Stagnant flooding tolerant	1	132.395	112.712	4214.06	12.8	6.4	2.3	2.85	Medium	20.1	53.4
86	IR22LT1573	Stagnant flooding tolerant	46.3087	134.616	113.492	3833.84	8.8	6.6	2.1	3.14	Long slender	25.7	49.1
87	IR22LT1586	Stagnant flooding tolerant	47.2222	136.072	128.834	4188.04	17.6	6.5	2.4	2.7	Medium	24.4	49.5
88	IR22LT1640	Stagnant flooding tolerant	1	139.28	115.592	3519.9	17.3	6.5	2.3	2.84	Medium	23.7	41.98
89	IR22LT1697	Stagnant flooding tolerant	44.881	128.661	102.361	4137.92	5.6	6.1	2.3	2.67	Medium	23.1	56.1

## Sheet: Table S4
Analysis of Varaince for Elite Pool across multiple years and seasons
Factors	DF	Sum Sq	Mean Sq	F Value	Pr > F
Genotype	96	199327	2076.32	6.9214	0.000016 ***
Year	3	1445	481.667	1.3885	0.25
Season	1	812	812	2.33	0.13
Replication	2	1731	865.5	0.99	0.43
Block	5	20775	4155	2.72	0.00015***
Genotype x Year	105	82347	784.257	2.26	0.000011 ***
Genotype x Season	14	13477	962.643	2.77	0.0009881 ***
Residuals	168	58292	346.976

## Sheet: Table S5
SNo	Designation	Tolerance-group	Submergence Survival Rate (%)	Normal-Grain yield (Kg/ha)	Normal-Plant height (cm)	Stagnant flooding-Grain yield (Kg/ha)	Stagnant flooding-Plant height (cm)	SER_10cm	SER_40cm	SER_50cm	SER_65cm	Culm-diameter(mm)	Tiller number
1	IR14T156	Submergence tolerant	88	3156.13	140.475	2167.29	125.25	2.916	1.714	2.513	1.927	5.645	19.058
2	IR15F1869	Submergence tolerant	88.8	3750.53	99.5491	4118.92	126.628	3.02	0.6	1.8606	2.12	7.5	8
3	IR15F1931	Submergence tolerant	89.6	4142.13	120.084	4062.84	134.394	1.636	3.785	2.622	NA	8	5.5
4	IR16F1005	Submergence tolerant	89	4118.92	126.628	4121.72	118.628	1.409	1.9285	1.6475	NA	8	5
5	IR16F1023	Submergence tolerant	82	4228.68	119.999	4366.37	124.136	1.409	2.107	1.729	NA	8	6
6	IR16F1031	Submergence tolerant	87.6	4401.65	116.019	4157.32	119.479	2.969	1.976	2.647	2.048	5.857	15.484
7	IR16F1033	Submergence tolerant	81.6667	4361.56	114.913	2027.76	136	2.898	1.533	2.424	1.908	5.738	12.967
8	IR16F1034	Submergence tolerant	87	4678.23	120.531	4200.03	117	1.48485	1.82143	1.63934	NA	7	13
9	IR16F1036	Submergence tolerant	84	4274.6	120.679	2745.5	142	2.895	1.908	2.561	1.971	5.897	10.434
10	IR16F1041	Submergence tolerant	84.4615	4034.77	107.639	4179.07	116.877	1.39394	2	1.67213	NA	6	11
11	IR16F1065	Submergence tolerant	89.5238	3800.3	100.303	2366.17	140	3.07	2.448	2.855	2.214	6.331	12.453
12	IR16F1243	Submergence tolerant	83.3333	4100.69	121.112	2328.88	151.5	2.849	1.692	2.47	1.8	6.303	15.844
13	IR16F1264	Submergence tolerant	84.7967	4121.72	118.628	4142.13	120.084	1.439	2.089	1.737	NA	8.5	7
14	IR16T1027	Submergence tolerant	83.6	3750.37	99.3194	4204.88	109.628	NA	NA	NA	NA	NA	NA
15	IR16T1437	Submergence tolerant	88	4179.07	116.877	4214.2	108.703	1.9697	2	1.98361	NA	8	6
16	IR16T1468	Submergence tolerant	89	4062.84	134.394	4228.68	119.999	3.79	2.387	3.309	2.504	5.836	11.588
17	IR18LT1300	Submergence tolerant	85	3959.1	98.2304	1749.9	111.5	2.401	2.136	2.297	1.724	4.783	10.202
18	IR18LT1303	Submergence tolerant	88	4125.78	96.8552	4678.23	120.531	NA	NA	NA	NA	NA	NA
19	IR18T1025	Submergence tolerant	89	4366.37	124.136	4278.15	130.039	1.48485	2.14286	1.78689	NA	10	4
20	IR18T1192	Submergence tolerant	89.6	4200.03	117	4208.51	107.579	NA	NA	NA	NA	NA	NA
21	IR18T1266	Submergence tolerant	85	4070.54	127.534	1289.86	111	2.278	1.903	2.152	1.751	5.552	11.3
22	IR19L1016	Submergence tolerant	87.775	4214.2	108.703	4401.65	116.019	1.454	2.446	1.909	NA	7.5	4.5
23	IR19L1108	Submergence tolerant	84.445	4208.51	107.579	4096.7	111.343	NA	NA	NA	NA	NA	NA
24	IR19L1221	Submergence tolerant	89	4031.71	100.809	3750.37	99.3194	1.242	1.446	1.336	NA	6.5	6.5
25	IR19L1319	Submergence tolerant	86	4031.71	100.809	4031.71	100.809	1.303	1.821	1.377	NA	7	8.5
26	IR19L1332	Submergence tolerant	89.1667	4068.68	110.968	4068.68	110.968	1.56	1.87	1.7	NA	6.5	6.5
27	IR19L1434	Submergence tolerant	83	4034.77	107.639	4034.77	107.639	NA	NA	NA	NA	NA	NA
28	IR19L1570	Submergence tolerant	80	3683.44	100.999	3683.44	100.999	1.33333	2.85714	2.03279	NA	6	13
29	IR21LT1268	Submergence tolerant	80	1792.8	128.5	1792.8	128.5	2.524	2.721	2.581	2.041	5.351	8.63
30	IR21LT1364	Submergence tolerant	86.1494	1438.52	121.5	1438.52	121.5	2.934	1.424	2.445	1.939	5.209	27.175
31	IR21LT1388	Submergence tolerant	86.6667	1337.21	135.75	1337.21	135.75	2.563	1.775	2.316	1.725	5.782	13.664
32	IR21LT1389	Submergence tolerant	85	1474.31	132.5	1474.31	132.5	3.091	2.093	2.749	2.082	5.475	14.821
33	IR21LT1396	Submergence tolerant	83.335	4125.78	96.8552	4125.78	96.8552	NA	NA	NA	NA	NA	NA
34	IR21LT1630	Submergence tolerant	88.3333	1449.21	127	1449.21	127	2.938	2.893	2.93	2.367	4.896	12.228
35	IR22LT1598	Submergence tolerant	86.6667	1257.39	124.5	1257.39	124.5	2.781	2.264	2.604	2.076	6.661	14.178
36	IR24LT1882	Submergence tolerant	89.5	NA	NA	NA	NA	NA	NA	NA	NA	NA	NA
37	IR24LT1925	Submergence tolerant	89.2	4157.32	119.479	NA	NA	NA	NA	NA	NA	NA	NA
38	IR15F1729	Submergence and stagnant flooding tolerant	70.9706	4181.86	124.884	1078.45	140	2.858	1.273	2.318	1.739	7.043	13.997
39	IR15F1754	Submergence and stagnant flooding tolerant	61.5767	4369.41	131.486	1089.88	96.175	3.587	2.138	3.102	2.336	5.191	21.928
40	IR15F1887	Submergence and stagnant flooding tolerant	66.0275	4392.1	122.512	1172.89	137	3.167	1.247	2.545	1.819	5.857	14.445
41	IR15F1912	Submergence and stagnant flooding tolerant	77.1196	4245.85	120.606	1238.76	143	2.843	1.817	2.509	1.893	5.654	12.032
42	IR16F1037	Submergence and stagnant flooding tolerant	61.2192	4156.98	109.95	1279.63	128.335	3.0595	2.254	2.7955	2.16	5.8735	18.572
43	IR16F1079	Submergence and stagnant flooding tolerant	68.8878	3820.15	119.925	1491.93	143.165	3.294	1.827	2.844	2.102	5.599	20.226
44	IR16F1144	Submergence and stagnant flooding tolerant	73.9496	4264.39	120.017	1596.88	139.75	2.772	1.375	2.306	1.756	6.459	13.855
45	IR16F1203	Submergence and stagnant flooding tolerant	60.0939	3513.02	125.643	1730.83	137.5	3.425	2.221	3.016	2.272	6.438	26.303
46	IR16F1234	Submergence and stagnant flooding tolerant	67.9116	3754.93	119.998	1749.52	153	2.905	1.917	2.577	2.187	5.953	13.912
47	IR16T1188	Submergence and stagnant flooding tolerant	71.8528	4672.55	110.986	1766.03	129.83	2.964	1.336	2.401	1.748	5.454	14.523
48	IR18T1099	Submergence and stagnant flooding tolerant	83.1478	4407.13	125.743	1882.21	130	2.952	1.687	2.525	1.921	5.886	12.657
49	IR18T1254	Submergence and stagnant flooding tolerant	62.7783	3866.9	107.592	1888.72	109	2.878	1.961	2.588	1.88	5.605	16.743
50	IR19L1503	Submergence and stagnant flooding tolerant	71.4304	1685.68	105.165	2015.22	105.165	2.891	1.067	2.298	1.768	5.605	21.223
51	IR20LT2385	Submergence and stagnant flooding tolerant	63.7492	1078.45	146.55	2453.12	146.55	3.153	1.826	2.722	2.08	6.003	16.089
52	IR20LT2543	Submergence and stagnant flooding tolerant	64.8139	1888.72	127	2741.22	127	3.456	1.953	2.963	2.278	6.422	17.86
53	IR21LT1392	Submergence and stagnant flooding tolerant	60.7367	1279.63	125.165	2811.85	125.165	2.541	2.187	2.414	1.724	6.337	15.714
54	IR21LT1709	Submergence and stagnant flooding tolerant	59.1832	1172.89	117.25	3181.57	117.25	3.183	2.346	2.906	2.282	5.252	18.218
55	IR17L1999	Stagnant flooding tolerant	1	2589.55	128.73	1321.58	129.66	2.6425	2.405	2.5625	1.98	6.05	13
56	IR15F1716	Stagnant flooding tolerant	53.3333	3955.92	117.122	1596.7	134.5	2.704	1.377	2.271	1.817	5.902	11.864
57	IR15F1886	Stagnant flooding tolerant	52.755	4270.94	124.675	2383.8	139.25	3.323	1.818	2.817	2.134	5.816	15.034
58	IR15T1473	Stagnant flooding tolerant	1.66667	4384.91	113.083	2397.32	133.833	3.327	2.241	2.969	2.316	6.161	16.81
59	IR16T1317	Stagnant flooding tolerant	46.1446	4368.1	119.755	2227.73	134.417	2.973	1.8895	2.8885	2.079	5.4545	24.774
60	IR17A3003	Stagnant flooding tolerant	1	4074.7	114.304	2231.34	139	2.928	2.311	2.751	2.094	6.072	15.758
61	IR17A3054	Stagnant flooding tolerant	4.5	4085.43	115.065	1998.16	126.75	3.566	2.053	3.088	2.313	7.131	21.538
62	IR17M1730	Stagnant flooding tolerant	1.66667	4069.58	114.011	1843.16	127.25	3.13	2.099	2.795	2.173	5.547	19.399
63	IR19L1255	Stagnant flooding tolerant	53.7777	3674.99	96.0001	1885.38	128	3.374	2.253	2.937	2.381	7.256	18.253
64	IR19LT1702	Stagnant flooding tolerant	1	3617.34	100.488	1986.12	135.915	3.7265	2.5765	3.348	2.547	5.69	20.6815
65	IR19LT2063	Stagnant flooding tolerant	51.4817	3903.08	120.645	2442.18	144.5	3.263	1.569	2.689	2.096	5.795	9.429
66	IR19R1016	Stagnant flooding tolerant	16.6667	4126.97	109.513	1963.13	119	3.185	2.408	2.919	2.261	4.827	15.256
67	IR19R1223	Stagnant flooding tolerant	1.66667	4288.77	117.649	1330.16	124.835	3.364	1.526	2.78	2.024	5.309	29.024
68	IR20LT2238	Stagnant flooding tolerant	22.5	4083.93	119.268	1784.63	142.75	3.371	2.505	3.081	2.323	6.443	14.29
69	IR20R1267	Stagnant flooding tolerant	1	3976.07	113.056	1643.65	128.5	2.868	1.928	2.554	1.822	5.391	17.764
70	IR20R1538	Stagnant flooding tolerant	1	4224.92	103.177	2628.03	128	3.427	2.333	3.051	2.361	5.776	20.322
71	IR20R1583	Stagnant flooding tolerant	1	4096.46	113.543	3181.57	121.335	3.096	3.435	3.219	2.306	5.048	22.875
72	IR20R1746	Stagnant flooding tolerant	1	4059.31	111.32	1413.89	135.33	3.246	1.7	2.744	1.964	5.455	18.676
73	IR20R1775	Stagnant flooding tolerant	3.44828	4402	124.086	2383.44	144	3.387	2.368	3.03	2.168	5.816	17.49
74	IR20R1889	Stagnant flooding tolerant	1	4116.17	127.257	1379.49	142.25	4.106	2.302	3.505	2.797	5.515	15.222
75	IR20R1926	Stagnant flooding tolerant	1	4066.45	109.338	3130.66	128.665	3.28	1.363	2.676	1.987	5.217	15.509
76	IR20R1972	Stagnant flooding tolerant	1	4099.1	131.581	1080.77	139.25	4.04	2.495	3.53	2.744	4.921	13.313
77	IR20R1975	Stagnant flooding tolerant	1	3977.66	132.78	1055.32	143	4.205	2.867	3.751	2.855	4.813	16.619
78	IR21LT1077	Stagnant flooding tolerant	46.2888	4352.05	113.444	1872.77	131	3.304	2.658	3.087	2.406	5.355	12.9
79	IR21LT1391	Stagnant flooding tolerant	1.78571	4056.39	105.439	2188.49	128.333	3.03	1.87	2.639	2.015	5.751	14.974
80	IR21LT1462	Stagnant flooding tolerant	57.733	4008.08	98.8132	2516.61	115	2.464	2.184	2.378	1.767	4.75	12.333
81	IR21LT1498	Stagnant flooding tolerant	39.9731	3854.16	100.048	2223.15	133.665	3.72	1.804	3.096	2.248	5.704	21.273
82	IR21LT1521	Stagnant flooding tolerant	54.5236	3829.11	116.782	1344.44	132.63	3.233	1.372	2.649	1.954	6.17	15.472
83	IR22LT1263	Stagnant flooding tolerant	1	4498.18	122.82	2853.03	139.75	3.613	1.9	3.04	2.348	6.836	16.993
84	IR22LT1302	Stagnant flooding tolerant	1	4147.84	114.994	1438.88	146.2	3.57	2.526	3.255	2.277	6.759	24.584
85	IR22LT1537	Stagnant flooding tolerant	1	4214.06	112.712	1230.86	142.335	3.211	2.62	2.994	2.249	6.854	25.103
86	IR22LT1573	Stagnant flooding tolerant	46.3087	3833.84	113.492	1648.61	133.75	3.321	1.789	2.825	2.102	4.646	18.048
87	IR22LT1586	Stagnant flooding tolerant	47.2222	4188.04	128.834	1779.45	138.5	3.495	2.258	3.127	2.366	6.17	29.087
88	IR22LT1640	Stagnant flooding tolerant	1	3519.9	115.592	1996.12	136.2	3.598	1.843	2.949	2.245	5.982	25.669
89	IR22LT1697	Stagnant flooding tolerant	44.881	4137.92	102.361	1388.64	305.83	2.638	1.542	2.265	1.524	5.611	24.228
	* SER Stem elongation rate at different depth

## Sheet: Table S6
SNo	Founder lines	Frequently Utilized
1	Uvarvellai	Yes
2	Nanhi
3	Tathuheenati
4	Abhaya
5	Podiwee	Yes
6	Phkrarumuol
7	Sadri	Yes
8	Sirappupaleusithari	Yes
9	Kalvellai	Yes
10	Periyavellai	Yes
11	Dular (acc32561)
12	Kaliaus
13	Dasan
14	Hokuriku76
15	Chengcheong
16	Rathuheenati	Yes
17	Tadukan
18	Safri17
19	Pokkalib
20	Dhagaddeshi
21	Zawabonday
22	Bungamehu
23	Cicihgedu	Yes
24	Dhalputtia
25	Feng-ai-zhan
26	Moroberekan (acc12048)
27	Teqing
28	Jalmagna (IRGC26960)
29	Jabra (IRGC26351)
30	Talmugur(IRGC31942)	Yes
31	Akundi(IRGC31694)	Yes
32	Balam(IRGC45043)	Yes
33	Shada Shaita
34	Mudgo(IRGC72479)
35	FR13A	Yes
36	Bhirpale (IRGC37015)
37	Horkuch(IRGC31804)
38	Localvellai
39	Phkarumduol
40	Jaborsail
41	Benong130
42	Khao487-4
43	Auspaddy(red)::IRGC44978-1
44	Hashemi
45	Thadokkham1
46	Kahatawee
47	Kalambank
48	Changlesanshuzao
49	Hanareumbyeo
50	Jinmibyeo
51	Cheriviruppu	Yes
52	Kalingaiii
53	Mikhudeb
54	Beaqpendjalin
55	Sadri(acc32339)	Yes
56	Paichuehchiuliu
57	Memberano
58	Shiroudi
59	Hasawi (IRGC16817)	Yes
60	Cheriviruppu (IRGC19928)
61	Horkuch (IRGC31804)
62	Nonabokra (IRGC22710)	Yes
63	Padiabanggogo
64	Rajasail_49051	Yes
65	Jalamagna (IRGC 26960)	Yes
66	Bhadaiya _58894	Yes
67	Jabra (IRGC 26351)	Yes

## Sheet: Table S7
Sno	Designation	Tolerance-group	qAG1	qAG3	COLD1	qSCT1	qSCT10	qPSST6	Dro1	qDTY1.1	qDTY12.1	qDTY2.2	qDTY3.1	qDTY3.2	qDTY4.1	TT1	qSES1L	Saltol	qSOR1	qSub1	BET1	OsHP	Pi9	Pik	Pii	Pi54	Pita	Ptr	pi21	Pi35	qPi33	xa13	Sweet14	Xa21	Xa23	qXa26	qXa4	xa5	qXa7	BPH17	BPH32	BPH9	qGm4(t)	rymv1	rymv2	RYMV3	STV11	TBV1	TSV1
1	IR14T156	Submergence tolerant	[-]	[+]	[-]	[+]	[-]	[-]	[+]	[-]	[-]	[-]	[-]	[+]	[-]	[-]	[-]	[+]	[-]	[+]	[+]	[-]	[-]	[-]	[-]	[+]	[+]	[-]	[-]	[-]	?	[-]	[-]	[-]	[-]	[+]	[+]	[-]	[-]	[-]	[-]	[-]	?	[-]	[-]	[-]	[+]	[-]	[-]
2	IR15F1869	Submergence tolerant	[-]	[+]	[-]	[+]	[-]	[-]	[+]	[-]	[-]	[-]	[-]	[-]	[-]	[-]	[-]	[-]	[-]	[+]	[+]	[-]	?	[-]	[-]	[-]	[+]	?	[-]	[-]	?	[-]	[-]	[-]	[-]	[+]	[+]	[-]	[-]	[-]	[+]	[-]	?	[-]	[-]	[-]	[+]	[-]	[-]
3	IR15F1931	Submergence tolerant	[-]	[-]	[-]	[+]	[-]	[-]	[+]	[-]	[-]	[-]	[-]	[+]	[-]	[-]	[-]	[+]	[-]	[+]	[+]	[-]	[-]	[-]	[-]	[-]	[+]	?	[-]	[-]	?	[-]	[-]	[-]	[-]	[+]	[+]	[-]	[-]	[-]	[+]	[-]	?	[-]	[-]	[-]	[+]	[-]	[+]
4	IR16F1005	Submergence tolerant	[-]	[-]	[-]	[+]	[-]	[-]	[+]	[-]	[-]	[-]	[-]	[+]	[-]	[-]	[-]	[-]	[-]	[+]	[+]	[-]	[-]	[-]	[-]	[-]	[+]	[-]	[-]	[-]	[+]	[-]	[-]	[-]	[-]	[+]	[+]	[-]	[-]	[-]	[+]	[-]	?	[-]	[-]	[-]	[+]	[-]	[-]
5	IR16F1023	Submergence tolerant	[-]	[-]	[-]	[+]	[-]	[-]	[+]	[-]	[-]	[-]	[-]	[-]	[-]	[-]	[-]	[-]	[-]	[+]	[+]	[-]	[-]	[-]	[-]	[-]	[+]	[-]	[-]	[-]	?	[-]	[-]	[-]	[-]	[+]	[+]	[-]	[-]	[-]	[+]	[-]	?	[-]	[-]	[-]	[+]	[-]	[-]
6	IR16F1031	Submergence tolerant	[-]	[-]	[-]	[+]	[-]	[-]	[+]	[-]	[-]	[-]	[-]	[-]	[-]	[-]	[-]	[-]	[-]	[+]	[+]	[-]	[-]	[-]	[-]	[-]	[+]	[-]	[-]	[-]	?	[-]	[-]	[-]	[-]	[+]	[+]	[+]	[-]	[-]	[+]	[-]	?	[-]	[-]	[-]	[+]	[-]	[-]
7	IR16F1033	Submergence tolerant	?	[-]	[-]	[+]	[-]	[-]	[+]	[-]	[-]	[-]	[-]	[-]	[-]	[-]	[-]	[-]	[-]	[+]	[+]	[-]	[-]	[-]	[-]	[-]	[+]	[-]	[-]	[-]	?	[-]	[-]	[-]	[-]	[+]	[+]	[+]	[-]	[-]	[+]	[-]	?	[-]	[-]	[-]	[+]	[-]	[-]
8	IR16F1034	Submergence tolerant	[-]	[-]	[-]	[+]	[-]	[-]	[+]	[-]	[-]	[-]	[-]	[-]	[-]	[-]	[-]	[-]	[-]	[+]	[+]	[-]	[-]	[-]	[-]	[-]	[+]	[-]	[-]	[-]	?	[-]	[-]	[-]	[-]	[+]	[+]	[+]	[-]	[-]	[+]	[-]	?	[-]	[-]	[-]	[+]	[-]	[-]
9	IR16F1036	Submergence tolerant	[-]	[-]	[-]	[+]	[-]	[-]	[+]	[-]	[-]	[-]	[-]	[-]	[-]	[-]	[-]	[-]	[-]	[+]	[+]	[-]	[-]	[-]	[-]	[-]	[+]	[-]	[-]	[-]	?	[-]	[-]	[-]	[-]	[+]	[+]	[+]	[-]	[-]	[+]	[-]	?	[-]	[-]	[-]	[+]	[-]	[-]
10	IR16F1041	Submergence tolerant	[-]	[-]	[-]	[+]	[-]	[-]	[+]	[-]	[-]	[-]	[-]	[-]	[-]	[-]	[-]	[+]	[-]	[+]	[+]	[-]	[-]	[+]	[-]	[-]	[+]	[-]	[-]	[-]	?	[-]	[-]	[-]	[-]	[+]	?	[-]	[-]	[-]	[+]	[-]	?	[-]	[-]	[-]	[+]	[-]	[-]
11	IR16F1065	Submergence tolerant	[-]	[-]	[-]	[+]	[-]	[-]	[+]	[-]	[-]	[-]	[-]	[+]	[-]	[-]	[-]	[+]	[-]	[+]	[+]	[-]	[-]	[-]	[-]	[-]	[+]	[-]	[-]	[-]	[-]	[-]	[-]	[-]	[-]	[+]	[+]	[-]	[-]	[-]	[-]	[-]	[-]	[-]	[-]	[-]	[+]	[-]	[+]
12	IR16F1243	Submergence tolerant	[-]	[+]	[-]	[+]	[-]	[-]	[+]	[-]	[-]	[-]	[-]	[-]	[-]	[-]	[-]	[+]	[-]	[+]	[+]	[-]	?	[-]	[-]	?	[-]	?	[-]	[-]	[-]	[-]	[-]	[-]	[-]	[+]	[+]	[-]	[-]	[+]	[-]	[-]	[-]	[-]	[-]	[-]	[-]	[-]	[-]
13	IR16F1264	Submergence tolerant	[-]	[-]	[-]	[+]	[-]	[-]	[+]	[-]	[-]	[-]	[-]	[-]	[-]	[-]	[-]	[+]	[-]	[+]	[+]	[-]	?	[-]	[-]	[-]	[+]	[-]	[-]	[-]	?	[-]	[-]	[-]	[-]	[+]	[+]	[-]	[-]	[-]	[+]	[-]	?	[-]	[-]	[-]	[+]	[-]	[-]
14	IR16T1027	Submergence tolerant	[-]	?	[-]	[+]	[-]	[-]	[+]	[-]	[-]	[-]	?	?	[-]	[-]	[-]	?	[-]	[+]	[+]	[-]	?	[-]	[-]	[-]	[+]	[-]	[-]	[-]	[-]	[-]	[-]	[-]	[-]	[+]	?	[-]	[-]	[-]	[-]	[-]	?	[-]	[-]	[-]	[Het]	[-]	[-]
15	IR16T1437	Submergence tolerant	[-]	?	[-]	[+]	[-]	[-]	[+]	[-]	[+]	[-]	[-]	[+]	[-]	[-]	[-]	[-]	[-]	[+]	[+]	[-]	[-]	?	?	[+]	[+]	?	[-]	[-]	[-]	[-]	[-]	[-]	[-]	[-]	?	[-]	[-]	?	[+]	[-]	[-]	[-]	[-]	[-]	[+]	[-]	[-]
16	IR16T1468	Submergence tolerant	[-]	[+]	[-]	[+]	[-]	[-]	[+]	[-]	[-]	[-]	[-]	[+]	[-]	[-]	[-]	[+]	[-]	[-]	[+]	[-]	[-]	[-]	[-]	[-]	[+]	[-]	[-]	[-]	[-]	[-]	[-]	[-]	[-]	[+]	[+]	[-]	[-]	[-]	[+]	[-]	[-]	[-]	[-]	[-]	[+]	[-]	[-]
17	IR18LT1300	Submergence tolerant	[-]	[+]	[-]	[+]	[-]	[-]	[+]	[-]	[+]	[-]	[+]	[+]	[-]	[-]	[-]	[+]	[-]	[+]	[+]	[-]	[-]	?	?	[+]	[+]	?	[-]	[-]	[-]	[-]	[-]	[+]	[-]	[+]	?	[+]	[-]	[-]	[-]	[+]	?	[-]	[-]	[-]	[-]	[-]	[-]
18	IR18LT1303	Submergence tolerant	[-]	[-]	[-]	[+]	[-]	[-]	[+]	[-]	[-]	[-]	[-]	[+]	[-]	[-]	[-]	[+]	[-]	[+]	[+]	[-]	[-]	?	?	[-]	[+]	?	[-]	[-]	[-]	[-]	[-]	[-]	[-]	[+]	?	[-]	[-]	[-]	[+]	[-]	[-]	[-]	[-]	[-]	[+]	[-]	[-]
19	IR18T1025	Submergence tolerant	[-]	[+]	[-]	[+]	[-]	[-]	[+]	[-]	[+]	[-]	[+]	[-]	[-]	[-]	?	[-]	[-]	[+]	[+]	[-]	[-]	[-]	[-]	[-]	[-]	?	[-]	[-]	[-]	[-]	[-]	[-]	[-]	[+]	[+]	[-]	[-]	[-]	[+]	[-]	[-]	[-]	[-]	[-]	[-]	[-]	[-]
20	IR18T1192	Submergence tolerant	[-]	[-]	[-]	[+]	[-]	[-]	[+]	[-]	[Het]	[-]	[-]	[+]	[-]	[-]	[-]	[-]	[-]	[+]	[+]	[-]	?	[-]	?	[-]	[+]	[-]	[-]	[-]	[Het]	[-]	[-]	[-]	[-]	[+]	[+]	[-]	[-]	?	[+]	[-]	?	[-]	[-]	[-]	[+]	[-]	[-]
21	IR18T1266	Submergence tolerant	[-]	[-]	[-]	[+]	[-]	[-]	[+]	[-]	[+]	[-]	[-]	[+]	[-]	[-]	[-]	[-]	[-]	[+]	?	[-]	?	[-]	?	[-]	[+]	?	[-]	[-]	[-]	[-]	[-]	[-]	[-]	[+]	[+]	[-]	[-]	[-]	[-]	[-]	[-]	[-]	[-]	[-]	[+]	[-]	[-]
22	IR19L1016	Submergence tolerant	[-]	[+]	[-]	?	[-]	[-]	[+]	?	[-]	[-]	[+]	[+]	[-]	[-]	?	[+]	[-]	[+]	[+]	[-]	[-]	?	[-]	[-]	[+]	?	?	[-]	?	[-]	[-]	[-]	[-]	?	[-]	[-]	[-]	?	[+]	[-]	[-]	[-]	[-]	[-]	[+]	[-]	[-]
23	IR19L1108	Submergence tolerant	[+]	?	[-]	[+]				[-]	[+]	?	[-]	[+]	[-]		[-]	[-]		[+]			[+]	?		?					[-]	[-]	[-]	[-]	[-]	[+]	[+]	[-]	[-]	?	[-]	[-]	[-]	[-]			[+]	[-]	[-]
24	IR19L1221	Submergence tolerant	[+]	?	[-]	[+]				[-]	[+]	?	[-]	[+]	[-]		[-]	[-]		[+]			[-]	?		?					[-]	[+]	[-]	[-]	[-]	[+]	[+]	[-]	[-]	[-]	[+]	[-]	?	[-]			[+]	[-]	[-]
25	IR19L1319	Submergence tolerant	[+]	?	[-]	[+]				[-]	[+]	?	[-]	[+]	[-]		[-]	[-]		[+]			[-]	?		?					[-]	[-]	[-]	[-]	[-]	[+]	[+]	[-]	[-]	?	[-]	[-]	[-]	[-]			[+]	[-]	[-]
26	IR19L1332	Submergence tolerant	[-]	[+]	[-]	[-]				?	[-]	[-]	[-]	[+]	?		[-]	[+]		?			[-]	?		?					[-]	[-]	[-]	[-]	[-]	?	?	[-]	?	[-]	[+]	[-]	?	[-]			[+]	[-]	[-]
27	IR19L1434	Submergence tolerant	[+]	?	[-]	[+]				[-]	[+]	?	[-]	[+]	[-]		[-]	[-]		[+]			[+]	?		?					[-]	[-]	[-]	[-]	[-]	[+]	[+]	[-]	[-]	?	[-]	[-]	[-]	[-]			[+]	[-]	[-]
28	IR19L1570	Submergence tolerant	[-]	?	[-]	[+]				[-]	[-]	?	[-]	[+]	?		[-]	[+]		[+]			[-]	?		?					[-]	[-]	[-]	[-]	[-]	?	?	[-]	?	[-]	[-]	[-]	[-]	[-]			[+]	[-]	[-]
29	IR21LT1268	Submergence tolerant	?	[+]	[-]	[+]	[-]	[-]	?	[-]	[-]	[-]	[-]	[+]	[-]	[-]	[-]	[-]	[-]	[+]	?	[-]	?	[-]	[-]	[-]	[+]	?	[-]	[-]	[-]	[-]	[-]	[-]	[-]	[+]	?	[+]	[-]	[-]	[+]	[-]	[-]	[-]	[-]	[-]	[+]	[-]	[-]
30	IR21LT1364	Submergence tolerant	?	[-]	[-]	[+]	[-]	[-]	?	[-]	[+]	[-]	[-]	[+]	?	[-]	[-]	[-]	[-]	[+]	?	[-]	?	?	[-]	?	[+]	?	[-]	[-]	?	[-]	[-]	[-]	[-]	[+]	?	[-]	[-]	[-]	[-]	[-]	[-]	[-]	[-]	[-]	[+]	[-]	[+]
31	IR21LT1388	Submergence tolerant	?	[+]	[-]	[+]	[-]	[-]	?	[-]	[+]	?	?	[-]	[-]	[-]	[-]	[-]	[-]	[+]	?	[-]	?	[-]	[-]	[-]	[-]	[-]	[-]	[-]	?	[+]	[-]	[+]	[-]	[+]	[+]	[-]	[-]	[-]	[+]	[-]	[+]	[-]	[-]	[-]	[-]	[-]	[-]
32	IR21LT1389	Submergence tolerant	[-]	[+]	[-]	[+]	[-]	[-]	?	[-]	[-]	[-]	[+]	[-]	[-]	[-]	[-]	[-]	[-]	[+]	?	[-]	?	?	[-]	[+]	[+]	[-]	[-]	[-]	[-]	[-]	[-]	[-]	[-]	[-]	?	[-]	[-]	[-]	[-]	[-]	[-]	[-]	[-]	[-]	[Het]	[-]	[-]
33	IR21LT1396	Submergence tolerant	[-]	?	[-]	[+]	[-]	[-]	?	[-]	[-]	?	[+]	[-]	?	[-]	[-]	?	[-]	[+]	?	[-]	?	?	[-]	[-]	[-]	[-]	[-]	[-]	?	[-]	?	[-]	[-]	?	[-]	[-]	[-]	[-]	[+]	?	?	?	[-]	[-]	[+]	?	[-]
34	IR21LT1630	Submergence tolerant	?	[-]	[-]	[+]	[-]	[-]	?	[-]	[-]	[-]	[-]	[+]	[-]	[-]	[-]	[+]	[-]	[+]	?	[-]	?	[-]	?	[-]	[+]	[-]	[-]	[-]	[-]	[-]	[-]	[-]	[-]	[+]	[+]	[-]	[-]	[-]	[+]	[-]	[-]	[-]	[-]	[-]	[+]	[-]	[+]
35	IR22LT1598	Submergence tolerant	?	[+]	?	[+]	[-]	[-]	[+]	[-]	[-]	[-]	[-]	[-]	[-]	[-]	[-]	[-]	[-]	[+]	?	[-]	?	[-]	[-]	[-]	[+]	?	[-]	[-]	[-]	[+]	[-]	[-]	[-]	[+]	?	[+]	[-]	[-]	[-]	[-]	[-]	[-]	[-]	[-]	[Het]	[-]	[-]
36	IR24LT1882	Submergence tolerant	[-]	[-]	[-]	[-]	[-]	[-]	[+]	?	[-]	?	[-]	[-]	[-]	[-]	[-]	[-]	[-]	[+]	?	[-]	?	[-]	[-]	[-]	[+]	[-]	[-]	[-]	?	[-]	[-]	[-]	[-]	[+]	[+]	[+]	[-]	[Het]	[-]	[-]	?	[-]	[-]	[-]	[+]	[-]	[-]
37	IR24LT1925	Submergence tolerant	[-]	[-]	[-]	[+]	[-]	[-]	[+]	[-]	[-]	?	[-]	[-]	[-]	[-]	[-]	[-]	[-]	[+]	?	[-]	?	[-]	[-]	[-]	[+]	[-]	[-]	[-]	?	[-]	[-]	[-]	[-]	[+]	[+]	[Het]	[-]	[-]	[+]	[-]	?	[-]	[-]	[-]	[+]	[-]	[-]
38	IR15F1729	Submergence and stagnant flooding tolerant	?	[+]	[-]	[+]	[-]	[-]	[+]	[-]	[-]	?	[-]	[-]	?	[-]	[-]	[-]	[-]	[+]	[+]	[-]	?	?	[-]	[-]	[-]	?	[-]	[-]	?	[-]	[-]	[-]	[-]	?	[-]	[+]	[-]	[-]	[+]	[-]	?	[-]	[-]	[-]	[+]	[-]	[-]
39	IR15F1754	Submergence and stagnant flooding tolerant	[+]	[-]	[-]	[-]	[-]	[-]	[+]	?	[-]	[-]	[-]	[+]	[-]	[-]	[-]	[+]	[-]	[+]	[+]	[-]	?	[-]	?	[-]	[-]	[-]	?	[-]	[-]	[-]	[-]	[-]	[-]	[+]	[+]	[-]	[-]	[-]	[-]	[-]	?	[-]	[-]	[-]	[+]	[-]	[+]
40	IR15F1887	Submergence and stagnant flooding tolerant	[-]	[-]	[-]	[+]	[-]	[-]	[+]	[-]	[-]	[-]	[-]	[+]	[-]	[-]	[-]	[+]	[-]	[+]	[+]	[-]	[-]	[-]	[-]	[-]	[+]	[-]	[-]	[-]	[-]	[-]	[-]	[-]	[-]	[+]	[+]	[-]	[-]	[-]	[-]	[-]	[-]	[-]	[-]	[-]	[+]	[-]	[+]
41	IR15F1912	Submergence and stagnant flooding tolerant	[-]	[-]	[-]	[-]	[-]	[-]	[+]	?	[-]	?	[-]	[-]	[-]	[-]	[-]	[+]	[-]	[+]	[+]	[-]	[-]	[-]	[-]	[-]	[+]	[-]	[-]	[-]	[-]	[-]	[-]	[-]	[-]	[+]	?	[+]	[-]	[+]	[+]	[-]	[-]	[-]	[-]	[-]	[+]	[-]	[+]
42	IR16F1037	Submergence and stagnant flooding tolerant	[-]	[-]	[-]	[+]	[-]	[-]	[+]	[-]	[-]	?	[-]	[+]	[-]	[-]	[-]	[+]	[-]	[+]	[+]	[-]	[-]	[+]	[-]	?	[+]	[-]	[-]	[-]	?	[-]	[-]	[-]	[-]	[+]	?	[+]	[-]	[-]	[+]	[-]	?	[-]	[-]	[-]	[+]	[-]	[-]
43	IR16F1079	Submergence and stagnant flooding tolerant	?	[-]	?	[+]	[-]	?	[+]	[-]	[+]	?	?	?	?	?	[-]	[+]	[-]	[+]	[+]	?	?	?	[-]	[-]	[-]	?	?	[-]	?	?	[-]	[+]	?	[+]	?	[-]	?	?	[+]	[-]	?	?	?	[-]	[+]	[-]	[-]
44	IR16F1144	Submergence and stagnant flooding tolerant	[-]	[-]	[-]	[+]	[-]	[-]	[+]	[-]	[+]	[-]	[-]	[-]	[-]	[-]	[-]	[-]	[-]	[+]	[+]	[-]	?	[-]	[-]	[-]	[-]	?	[-]	[-]	?	[-]	[-]	[-]	[-]	[+]	[+]	[-]	[-]	[-]	[+]	[-]	?	[-]	[-]	[-]	[+]	[-]	[-]
45	IR16F1203	Submergence and stagnant flooding tolerant	?	[-]	?	[-]	[-]	[-]	[+]	?	[-]	[-]	[-]	[-]	[-]	[-]	[-]	[-]	[-]	[+]	?	[-]	?	[-]	[-]	[-]	[+]	[-]	[-]	[-]	?	[-]	[-]	[-]	[-]	[+]	[+]	[-]	?	[+]	[-]	[-]	?	[-]	[-]	[-]	[+]	[-]	[+]
46	IR16F1234	Submergence and stagnant flooding tolerant	?	?	[-]	[+]	[-]	[-]	[+]	[-]	[-]	[-]	[-]	[+]	[-]	[-]	[-]	[-]	[-]	[+]	[+]	[-]	?	[-]	[-]	[-]	[+]	?	[-]	[-]	[+]	[-]	[-]	[-]	[-]	[+]	[+]	[-]	[-]	[-]	?	[-]	?	[-]	[-]	[-]	[+]	[-]	[-]
47	IR16T1188	Submergence and stagnant flooding tolerant	[-]	?	[-]	[+]	[-]	[-]	[+]	[-]	[+]	[-]	[-]	[+]	[-]	[-]	[-]	[-]	[-]	[+]	[+]	[-]	[-]	?	?	[+]	[+]	?	[-]	[-]	[-]	[-]	[-]	[-]	[-]	[+]	?	[-]	[-]	?	[+]	[-]	[-]	[-]	[-]	[-]	[+]	[-]	[-]
48	IR18T1099	Submergence and stagnant flooding tolerant	[-]	?	[-]	[+]				[-]	[+]	?	[-]	[+]	[-]		[-]	[-]		[-]			[-]	[-]		?					[+]	[-]	[-]	[-]	[-]	[-]	[-]	[-]	[-]	?	[+]	[-]	?	[-]			[+]	[-]	[+]
49	IR18T1254	Submergence and stagnant flooding tolerant	[+]	?	[-]	[+]				[-]	[+]	?	[-]	[+]	[-]		?	[-]		[+]			[-]	[-]		?					[+]	[-]	[-]	[-]	[-]	[+]	?	[-]	[-]	[-]	[-]	[-]	[-]	[-]			[+]	[-]	[-]
50	IR19L1503	Submergence and stagnant flooding tolerant	?	?	[-]	[+]				[-]	[+]	?	[-]	[+]	[-]		[-]	[-]		[+]			[-]	?		?					[-]	[-]	[-]	[-]	?	[+]	[+]	[-]	[-]	[-]	[+]	[-]	?	[-]			[+]	[-]	?
51	IR20LT2385	Submergence and stagnant flooding tolerant	?	[+]	[-]	[+]	[-]	?	[+]	?	[+]	?	?	[-]	[-]	[-]	[-]	[-]	[-]	[+]	?	[-]	[-]	?	[-]	[+]	[+]	?	[-]	[-]	?	[-]	[-]	[+]	[-]	?	[-]	[-]	[-]	[-]	[-]	[-]	[-]	[-]	[-]	[-]	[-]	[-]	[-]
52	IR20LT2543	Submergence and stagnant flooding tolerant	[-]	[+]	[-]	[+]	[-]	[-]	[+]	[-]	[+]	?	[-]	[-]	[-]	[-]	[-]	[-]	[-]	[+]	?	[-]	?	?	[-]	[-]	[+]	?	[-]	[-]	?	[+]	[-]	[-]	[-]	?	[-]	[-]	[-]	[-]	[-]	[-]	?	[-]	[-]	[-]	[+]	[-]	[+]
53	IR21LT1392	Submergence and stagnant flooding tolerant	[-]	[Het]	[-]	?	[-]	[-]	?	?	[-]	[-]	[-]	[-]	[-]	[-]	?	[-]	[-]	[-]	?	[-]	?	?	[-]	[+]	[-]	[-]	[-]	[-]	[-]	[-]	[-]	[-]	[-]	[-]	?	[-]	[-]	[-]	[+]	[-]	[-]	[-]	[-]	[-]	[+]	[-]	[-]
54	IR21LT1709	Submergence and stagnant flooding tolerant	[-]	?	[-]	[+]	[-]	[-]	?	[-]	[+]	?	[-]	[+]	[-]	[-]	[-]	[-]	[-]	[+]	?	[-]	?	?	[-]	[-]	[-]	[-]	[-]	[-]	[-]	[-]	[-]	[+]	[-]	[+]	?	[+]	[-]	[+]	[-]	[-]	[+]	[-]	[-]	[-]	[-]	[-]	[-]
55	IR17L1999	Stagnant flooding tolerant	?	[-]	[-]	[+]	[-]	[-]	[+]	[-]	[-]	?	[-]	[+]	[-]	[-]	[-]	[+]	[-]	[+]	[+]	[-]	?	[-]	?	[-]	[+]	?	[-]	[-]	[-]	[-]	[-]	[-]	[-]	[+]	[+]	[+]	[-]	[-]	[-]	[-]	[-]	[-]	[-]	[-]	[+]	[-]	[+]
56	IR15F1716	Stagnant flooding tolerant	?	[+]	[-]	[+]	[-]	[-]	[+]	[-]	[-]	[-]	[-]	[-]	[-]	[-]	[-]	[-]	[-]	[+]	[+]	[-]	[-]	?	[-]	[-]	[+]	[-]	[-]	[-]	[-]	[-]	[-]	[-]	[-]	[+]	?	[-]	[-]	[-]	[-]	[-]	[-]	[-]	[-]	[-]	[-]	[-]	[-]
57	IR15F1886	Stagnant flooding tolerant	[-]	[-]	[-]	[+]	[-]	[-]	[+]	[-]	[-]	[-]	[-]	[+]	[-]	[-]	[-]	[+]	[-]	[+]	[+]	[-]	[-]	[-]	[-]	[-]	[+]	[-]	[-]	[-]	[-]	[-]	[-]	[-]	[-]	[+]	[+]	[-]	[-]	[-]	[-]	[-]	[-]	[-]	[-]	[-]	[-]	[-]	[+]
58	IR15T1473	Stagnant flooding tolerant	[-]	?	[-]	[+]	[-]	[-]	[+]	[-]	[+]	?	[+]	[-]	[-]	[-]	[+]	[+]	[-]	[-]	[+]	[-]	[-]	[-]	[-]	?	[+]	?	[-]	[-]	[+]	[-]	[-]	[-]	[-]	[+]	[+]	[+]	[-]	[-]	[-]	[-]	[-]	[-]	[-]	[-]	[+]	[-]	[-]
59	IR16T1317	Stagnant flooding tolerant	[-]	[-]	[-]	[+]	[-]	[-]	[+]	[-]	[+]	[-]	[-]	[+]	[-]	[-]	[-]	[-]	[-]	[+]	[+]	[-]	?	?	[-]	[+]	[-]	[-]	[-]	[-]	[-]	[-]	[-]	[-]	[-]	[+]	?	[-]	[-]	?	[+]	[-]	[-]	[-]	[-]	[-]	[+]	[-]	[+]
60	IR17A3003	Stagnant flooding tolerant	[-]	[+]	[-]	[+]	[-]	[-]	[+]	[-]	[+]	[-]	[-]	[-]	[-]	[-]	[-]	[+]	[-]	[-]	?	[-]	[-]	?	[-]	[+]	[-]	[-]	[-]	[-]	?	[-]	[-]	[-]	[-]	[+]	?	[-]	[-]	[-]	[+]	[-]	?	[-]	[-]	[-]	[-]	[-]	[-]
61	IR17A3054	Stagnant flooding tolerant	[-]	[+]	[-]	?	[-]	?	[+]	[-]	[+]	[-]	[-]	[+]	?	[-]	[-]	[-]	[-]	[-]	?	[-]	?	?	[-]	[-]	[-]	[-]	[-]	[-]	[-]	[-]	[-]	[-]	[-]	[+]	[-]	[-]	[-]	[-]	[+]	[-]	[-]	[-]	[-]	[-]	[+]	[-]	[-]
62	IR17M1730	Stagnant flooding tolerant	[-]	[-]	[-]	[+]	[-]	[-]	[+]	[-]	[-]	[-]	[-]	[+]	?	[-]	[-]	[-]	[-]	[-]	[+]	[-]	[-]	[-]	?	[-]	[+]	[-]	[-]	[-]	[-]	[-]	[-]	[-]	[-]	[+]	[+]	[-]	[-]	[-]	[-]	[-]	[-]	[-]	[-]	[-]	[+]	[-]	[-]
63	IR19L1255	Stagnant flooding tolerant	[+]	[+]	[-]	[+]				[-]	[+]	?	[-]	[-]	[-]		[-]	[-]		[+]			[-]	[-]		?					[-]	[-]	[-]	[-]	[-]	[+]	?	[-]	[-]	[+]	[-]	[+]	?	[-]			[+]	[-]	[-]
64	IR19LT1702	Stagnant flooding tolerant	[-]	?	[-]	[+]				[-]	[-]	?	[-]	[+]	[-]		[-]	[-]		?			[+]	?		?					[-]	[-]	[-]	[-]	[-]	[+]	[+]	[-]	[-]	[+]	[+]	[-]	?	[-]			[+]	[-]	[-]
65	IR19LT2063	Stagnant flooding tolerant	[-]	[+]	[-]	[+]	[-]	[-]	[+]	[-]	[+]	[-]	[-]	[+]	[-]	[-]	[-]	[-]	[-]	[+]	?	[-]	[-]	?	[-]	[-]	[-]	[-]	[-]	[-]	[-]	[-]	[-]	[-]	[-]	[+]	?	[-]	[-]	[-]	[-]	[-]	[-]	[-]	[-]	[-]	[+]	[-]	[-]
66	IR19R1016	Stagnant flooding tolerant	[-]	[+]	[-]	[+]	[-]	[-]	[+]	[-]	[+]	[-]	[+]	[-]	[-]	[-]	[-]	[-]	[-]	[+]	[+]	[-]	[-]	?	[-]	[+]	[-]	[-]	[-]	[-]	[-]	[-]	[-]	[-]	[-]	[+]	?	[-]	[-]	[+]	[-]	[-]	?	[-]	[-]	[-]	[+]	[-]	[-]
67	IR19R1223	Stagnant flooding tolerant	[+]	?	[-]	[+]				[-]	[+]	[-]	[-]	[-]	[-]		[-]	[+]		?			[-]	[+]		[-]					[-]	[-]	[-]	[-]	[-]	[+]	[-]	[-]	[-]	[-]	[-]	[-]	?	[-]			[+]	[-]	[-]
68	IR20LT2238	Stagnant flooding tolerant	[+]	?	[-]	[+]				[-]	[-]	?	[-]	[+]	[-]		[-]	[+]		?			[-]	?		?					[-]	[-]	[-]	[-]	[-]	[+]	[+]	[+]	[-]	[-]	[+]	[-]	?	[-]			[+]	[-]	[+]
69	IR20R1267	Stagnant flooding tolerant	?	[-]	[-]	[+]	[-]	[-]	[+]	[-]	[+]	[-]	[-]	[+]	[-]	[-]	[-]	[-]	[-]	[+]	?	[-]	?	?	[-]	[-]	[+]	?	[-]	[-]	?	[-]	[-]	[-]	[-]	[+]	?	[-]	[-]	[-]	[+]	[-]	?	[-]	[-]	[-]	[+]	[-]	[+]
70	IR20R1538	Stagnant flooding tolerant	[-]	[-]	[-]	[+]	[-]	[-]	[+]	[-]	[-]	[-]	[-]	[+]	[-]	[-]	[-]	[+]	[-]	[-]	?	[-]	[-]	[-]	[-]	[-]	[+]	[-]	[-]	[-]	[-]	[-]	[-]	[-]	[-]	[+]	[+]	[+]	[-]	[-]	[+]	[-]	[-]	[-]	[-]	[-]	[+]	[-]	[+]
71	IR20R1583	Stagnant flooding tolerant	[-]	[+]	[-]	?	[-]	[-]	[+]	?	[-]	[-]	[-]	[+]	[-]	[-]	[-]	[+]	[-]	[-]	?	[-]	[-]	?	?	[-]	[+]	[-]	[-]	[-]	?	[-]	[-]	[-]	[-]	[+]	?	[-]	[-]	[-]	[+]	[-]	?	[-]	[-]	[-]	[+]	[-]	[-]
72	IR20R1746	Stagnant flooding tolerant	[-]	?	[-]	?	[-]	[-]	[+]	?	[-]	[-]	[-]	[+]	[-]	[-]	[-]	[+]	[-]	[-]	?	[-]	[-]	[-]	[-]	[-]	[+]	[-]	[-]	[-]	[-]	[-]	[-]	[-]	[-]	[+]	[+]	[-]	[-]	[-]	[+]	[-]	?	[-]	[-]	[-]	[+]	[-]	[-]
73	IR20R1775	Stagnant flooding tolerant	[-]	[+]	[-]	?	[-]	[-]	[+]	?	[-]	[-]	[-]	[+]	[-]	[-]	[-]	[+]	[-]	[-]	?	[-]	[-]	?	?	[-]	[+]	[-]	[-]	[-]	?	[-]	[-]	[-]	[-]	[+]	[+]	[-]	[-]	[-]	[-]	[-]	?	[-]	[-]	[-]	[+]	[-]	[-]
74	IR20R1889	Stagnant flooding tolerant	[-]	[-]	[-]	?	[-]	[-]	[+]	?	[-]	[-]	[-]	[+]	[-]	[-]	[-]	[+]	[-]	[-]	?	[-]	[-]	[-]	?	[-]	[+]	[-]	[-]	[-]	?	[-]	[-]	[-]	[-]	[+]	[+]	[-]	[-]	[-]	[+]	[-]	?	[-]	[-]	[-]	[+]	[-]	[-]
75	IR20R1926	Stagnant flooding tolerant	[-]	[+]	[-]	[+]	[-]	[-]	[+]	[-]	[+]	[-]	[-]	[+]	[-]	[-]	[+]	[+]	[-]	[-]	?	[-]	?	[-]	?	[-]	[-]	[-]	[-]	[-]	[-]	[-]	[-]	[-]	[-]	?	[+]	[-]	[-]	[-]	[-]	[-]	[-]	[-]	[-]	?	[+]	[-]	[-]
76	IR20R1972	Stagnant flooding tolerant	[-]	[-]	[-]	?	[-]	[-]	[+]	[-]	[-]	[-]	[-]	[+]	[-]	[-]	[-]	[+]	[-]	[-]	?	[-]	[-]	[-]	[-]	[-]	[+]	[-]	[-]	[-]	[-]	[-]	[-]	[-]	[-]	[+]	[+]	[+]	[-]	[-]	[+]	[-]	[-]	[-]	[-]	[-]	[+]	[-]	[+]
77	IR20R1975	Stagnant flooding tolerant	[-]	[+]	[-]	[+]	[-]	[-]	[+]	[-]	[+]	[-]	[-]	[+]	[-]	[-]	[+]	[+]	[-]	[-]	?	[-]	[-]	[-]	?	[-]	[-]	[-]	[-]	[-]	[-]	[-]	[-]	[-]	[-]	?	[+]	[-]	[-]	[-]	[-]	[-]	[-]	[-]	[-]	[-]	[+]	[-]	[-]
78	IR21LT1077	Stagnant flooding tolerant	[-]	[+]	[-]	[+]	[-]	[-]	[+]	[-]	[+]	[-]	[-]	[+]	[-]	[-]	[+]	[+]	[-]	[-]	?	[-]	[-]	[-]	?	[-]	[-]	[-]	[-]	[-]	[-]	[-]	[-]	[-]	[-]	?	[+]	[-]	[-]	[-]	[-]	[-]	[-]	[-]	[-]	?	[+]	[-]	[-]
79	IR21LT1391	Stagnant flooding tolerant	[-]	[-]	?	[+]	[-]	[-]	[+]	[-]	[-]	[-]	[+]	[-]	?	[-]	[-]	[-]	[-]	[+]	?	[-]	?	?	[-]	[-]	[-]	[-]	[-]	[-]	?	[-]	[-]	[-]	[-]	?	[-]	[-]	[-]	[-]	[+]	[-]	?	[-]	[-]	[-]	[+]	[-]	[-]
80	IR21LT1462	Stagnant flooding tolerant	?	[-]	[-]	?	[-]	?	?	?	[-]	?	[+]	?	[-]	[-]	[-]	?	[-]	[+]	?	[-]	?	?	[-]	[-]	[+]	[-]	[-]	[-]	[-]	?	?	?	[-]	?	[-]	[-]	[-]	?	[-]	?	?	?	[-]	[-]	[+]	?	[-]
81	IR21LT1498	Stagnant flooding tolerant	[-]	[-]	?	?	[-]	[-]	[+]	[+]	[-]	?	[-]	[+]	[-]	[-]	?	[-]	[-]	[+]	?	[-]	?	?	[-]	[+]	[-]	[-]	[-]	[-]	[-]	[-]	[-]	[-]	[-]	[+]	?	[-]	[-]	[+]	?	[-]	?	[-]	[-]	[-]	[+]	[-]	[-]
82	IR21LT1521	Stagnant flooding tolerant	?	[+]	[-]	[+]	[-]	[-]	?	[-]	[Het]	[-]	[-]	[+]	[-]	[-]	[-]	[-]	[-]	[+]	?	[-]	?	[-]	[-]	[-]	[-]	[-]	[-]	[-]	?	[-]	[-]	[-]	[-]	[+]	[+]	[+]	[-]	[+]	[-]	[Het]	?	[-]	[-]	[-]	[+]	[-]	[-]
83	IR22LT1263	Stagnant flooding tolerant	[-]	[+]	[-]	[+]	[-]	[-]	?	[-]	[-]	?	[+]	[+]	[-]	[-]	[-]	[-]	[-]	[+]	?	[-]	?	?	[-]	[+]	[-]	[-]	[-]	[-]	?	[-]	[-]	[-]	[-]	[-]	?	[-]	?	[-]	[+]	[-]	[-]	[-]	[-]	[-]	[-]	[-]	[-]
84	IR22LT1302	Stagnant flooding tolerant	[-]	[+]	?	[+]	[-]	[-]	[+]	[-]	[+]	[-]	[-]	[-]	[-]	[-]	[-]	[-]	[-]	[-]	?	[-]	[-]	?	[-]	[+]	[-]	[-]	[-]	[-]	[-]	[-]	[-]	[-]	[-]	[-]	?	[-]	[-]	[-]	[+]	[-]	[-]	[-]	[-]	[-]	[+]	[-]	[-]
85	IR22LT1537	Stagnant flooding tolerant	?	[-]	?	[+]	[-]	[-]	[+]	[-]	[+]	[-]	[+]	[+]	[-]	[-]	[-]	[-]	[-]	[+]	?	[-]	?	[-]	[-]	[-]	[-]	[-]	[-]	[-]	?	[-]	[-]	[-]	[-]	[+]	[+]	[-]	[-]	[-]	?	[-]	?	[-]	[-]	[-]	[+]	[-]	[-]
86	IR22LT1573	Stagnant flooding tolerant	[-]	[+]	?	[+]	[+]	[-]	[+]	[-]	[-]	[+]	[-]	[-]	[+]	[-]	[-]	[-]	[-]	[-]	?	[-]	?	?	?	[-]	[+]	[-]	?	[-]	?	[-]	[-]	[-]	[-]	[+]	?	[-]	[-]	[-]	[+]	[+]	[+]	[-]	[-]	[-]	[+]	[-]	[-]
87	IR22LT1586	Stagnant flooding tolerant	?	[Het]	?	?	[-]	[-]	[+]	[+]	[+]	[-]	[-]	[+]	?	[-]	?	[-]	[-]	[+]	?	[-]	?	?	[-]	[+]	[+]	?	[-]	[-]	[-]	[-]	[-]	[+]	[-]	[+]	?	[-]	[+]	[-]	[-]	[-]	[-]	[-]	[-]	[-]	[-]	[-]	[Het]
88	IR22LT1640	Stagnant flooding tolerant	[-]	[-]	?	[+]	[-]	[-]	[+]	[-]	[+]	[-]	[-]	[-]	?	[-]	[-]	[-]	[-]	[+]	?	[-]	?	?	?	[-]	[+]	?	?	[-]	?	[-]	[-]	[-]	[-]	[+]	[-]	[-]	[-]	[-]	?	[-]	[-]	[-]	[-]	[-]	[+]	[-]	[-]
89	IR22LT1697	Stagnant flooding tolerant	?	[+]	?	[+]	[+]	?	[+]	?	[+]	[+]	[+]	[-]	[-]	[-]	[-]	[+]	[-]	[-]	?	[-]	?	?	[-]	[-]	[+]	?	[-]	[-]	?	[-]	[-]	[-]	[-]	[+]	?	[-]	?	[+]	[-]	[-]	[-]	[-]	[-]	[-]	?	[-]	[-]
90	FR13A	Donor	[+]	[+]	?	?	[-]	[-]	[+]	?	[-]	[+]	[-]	[-]	?	[-]	?	[+]	[-]	[+]	[+]	[-]	?	?	?	[+]	[+]	[-]	[-]	[-]	?	[-]	[-]	[-]	[-]	?	?	[-]	?	[-]	[-]	[-]	[-]	[-]	[-]	[-]	[-]	[-]	[-]
	[+] Favourable Allele is present
	[-] Favourable Allele is absent
	[Het] Hterozygote for allele
[truncated: 33 more columns]

## Sheet: Table S8
SNO	QTL/Genes	Description	Trait category	Trait
1	Alk	Gelatinisation temperature is one of the standard grain quality parameters. The Alk gene has been known for many years to be a major contributor to gelatinisation temperature, with two unrelated alleles (3b and 4) contributing to much lower GT. These alleles are unrelated, with 3b being derived from of an indica-type allele by mutation of 2 consecutive alleles and 4 derived from the japonica alle…	Grain quality	Gelatinisation temp
2	BET1	Contributes to tolerance of excess boron. IRRI soil and water is known for high/toxic levels of boron.	Abiotic stress	Nutrient-Toxicity
3	BPH17	BPH17 co-localises with qbph4 (from Balamawee) and has also been denoted as BPH3 in the paper describing its cloning. As with BPH32, the locus is here referred to as BPH17 to reduce possible confusion and confounding of language. This locus is another of the 3 loci commonly identified in BPH resistance mapping efforts, and many of the highly-tolerant landraces seem to combine an allele at this lo…	Biotic stress	Brown planthopper
4	BPH32	BPH32 is the same as the Bph3 resistance QTL that comes from the traditional donor, Rathu Heenati. Literature has confused several loci with the Bph3 or Qbph3 label, so for clarity the locus is referred to here as Bph32 to avoid this confusion. BPH32 is co-localized with Bph3, bph4 (Babawee) and Bph25 (ADR52). The favourable allele is at a reasonable frequency in elite material, but literature so…	Biotic stress	Brown planthopper
5	BPH9	The BPH9 locus is probably the most frequently identified region for BPH resistance QTL, and many alleles at this gene have been identified as contributing to resistance. It is allelic with well-known genes such as BPH1, BPH2, BPH7, BPH10, BPH21, BPH26 and probably BPH18. Some attempt to compare these alleles has been made in Zhou et al.(2016), which suggested that the BPH7 and BPH9 alleles had t…	Biotic stress	Brown planthopper
6	Chalk5	Identified as contributing to low chalkiness in grain, the chalk5 gene is a vacuolar H-pyrophosphatase, with class B alleles (allele types 5, 6 and 7 from Li et al. 14) conferring lower chalkiness. Low chalkiness is recessive.	Grain quality	Chalk
7	COLD1	Cold1 contributes to seedling/vegetative-stage cold tolerance.	Abiotic stress	Cold-seedling
8	DEP1	Mutations in the DEP1 gene cause a compact, dense panicle, sometimes likened to a sorghum panicle. This is associated with a reduction in plant height, higher nitrogen use efficiency, but possibly unfavourable effects on eating quality though this is poorly characterised genetically. Effects on yield are controversial, but generally report increases in null lines, although the 1000-grain weight i…	Yield potential	Plant architecture
9	Dro1	The Dro1 gene was cloned as a major gene controlling rooting angle, with the favourable allele having much steeper root angle leading to deeper rooting. The unfavourable (shallow-rooting) allele stemmed from IR64 and was due to a single nucleotide deletion in an exon, causing a frameshift and null allele of the gene. This mutation is very rare, being found in only 3.8% of elite indica material. H…	Abiotic stress	Drought-Vegetative
10	DTH8	Functional alleles of DTH8 (also known as Ghd8) delay flowering under LD conditions, reduce plant height and reduce yield, and contributed to photoperiodic responses. The primary null mutation is a 1bp deletion found in about 10% of elite material; this is allele 8 of the original paper. While this promotes earlier flowering under LD conditions, it also promotes lower biomass and yield per plant.…	Heading date	Heading date
11	ehd1	Ehd1 is the central integrator of the non-Hd1-dependent flowering pathway in rice, a pathway that has no parallel in Arabidopsis. It is capable of inducing Hd3a and RFT1 independently of Hd1, and is induced or repressed by a number of other flowering time genes including Hd9 and Ghd7. Mutants lacking both ehd1 and hd1 have extremely late flowering phenotypes. The T65 allele has a null phenotype.	Heading date	Heading date
12	fgr-1	Fragrance in rice is largely controlled by accumulation of the compound 2-acetyl-1-pyrroline (2-AP). Mutation of the betaine aldehyde dehydrogenase 2 gene leads to a buildup of 2-AP, presumably due to less of a precursor being diverted to alternate metabolic pathways. A number of natural and artificially-induced mutations are known to reduce the functionality of this gene, but by far the most com…	Grain quality	Fragrance
13	FZP	FZP expression, prolonged the panicle branching period and increased grain yield	Yield potential	Panicle architecture
14	GFR1	The GFR1 gene was recently reported as a significant contributor to grain filling rate, particularly in the first few days after flowering, with pleiotropic benefits on grain weight, seed setting rate and yield. There was a modest increase in plant height and grain length. It appears to act through both stimulating source and sink activities. The favourable allele is at a frequency of 75% in elit…	Yield potential	Grain size
15	Ghd7	Non-functional alleles of Ghd7 also promote earlier flowering, reduced plant height and fewer grains per plant. There is one predominant null allele, Ghd7-0, caused by a deletion covering most of the gene, but other null alleles exist. Amongst other allele groups, the Ghd7-4 protein group is interesting as it may promote higher number of grains per plant, without delaying flowering. However this …	Heading date	Heading date
16	GNP1	GNP1 encodes the GA20ox1 gene, which is involved in gibberellin biosynthesis in rice. Increased GNP and grain yield are associated with enhanced cytokinin activity in panicle meristems.	Yield potential	Grain number
17	GPT1	Embryo development is essential for proper tapetal degeneration and pollen exine formation, which are crucial processes in anther and pollen development.	Yield potential	Plant architecture
18	GS3	GS3 is probably the largest single contributor to grain size/shape. 3 main alleles are known, with the predominant indica allele conferring slender grain, the non-functional japonica allele conferring bold grain, and a putative moderately-functional allele conferring a medium-bold grain.	Grain quality	Shape
19	GW5/SW5	The GW5 gene is a promising candidate for selection. The gene was first characterised for its involvement in grain shape, but evidence from IRRI since 2014 suggests it has a significant contribution to lowering chalkiness. There are a number of major allele groups, with null alleles conferring bolder grain (e.g. Nipponbare - japonica - and Pokkali - indica) and functional alleles slender grain. W…	Yield potential	Grain size
20	Hd1	Hd1 is an orthologue of the Arabidopsis CONSTANS gene, and is more or less responsible for photoperiodic responsiveness in rice. Functional alleles inhibit flowering under long days, but promote flowering under short days. May other flowering genes (notably Hd2, Ghd7, RFT1, ehd1) modify the effects of Hd1. One interesting observation in recent papers is that in the background of hd2 ghd7, Hd1 swi…	Heading date	Photoperiod sensitivity
21	Hd2	Mutations in PRR37 (Hd2, DTH7) contribute to earlier flowering under all daylength conditions. The combination of prr37 ghd7 produces extremely early flowering under LD conditions, and is proposed to contribute to adaptation to high latitudes, where the growing season is short and occurs during the longest days of the year. A number of null mutants are known and distinguished here; as with other …	Heading date	Heading date
22	Hd3a	As with RFT1, Hd3a is an orthologue of the Arabidopsis florigen gene FT. Induction of Hd3a under SD conditions by Hd1 promotes flowering, and mutants lacking Hd3a are late flowering. Variation in the Hd3a promoter may contribute to flowering time variation, and although it acts downstream of hd1, it can also be induced by Ehd1.	Heading date	Heading date
23	Hd6a	Non-functional alleles of hd6 such as found in the reference genome of Nipponbare cause earlier flowering.	Heading date	Heading date
24	HIS1	The His1 gene contributes to detoxification of the herbicide benzobicyclon. A recessive null mutation in the gene renders many indica varieties sensitive to this herbicide, limiting its usefulness as a post-emergence herbicide.	Agronomy	Herbicide resistance
25	LOX3	The LOX3 gene encodes a lipoxygenase enzyme, which breaks down linolenic acid and produces 9-hydroperoxyoctadecadienoic acid (9-HPOD). The favourable allele is recessive and thought to be due to a premature STOP codon, though the annotated gene model appears to be incorrect and does not show this as significant. Still, both the natural allele and transgenic knockdown/knockout alleles show that al…	Grain quality	Spoilage
26	ms-IR36	Monogenetic Recessive Male-sterile gene ms-IR36	Hybrids	Sterility factors
27	NAL1	NAL1 is the same as TSN4 and Spike, with which IRRI had a close involvement in cloning and characterisation. It is one of the canonical genes contributing to New Plant Type architecture, with the japonica allele contributing to wider and darker-green leaves. It is reported to have effects on photosynthetic efficiency, but there is some disagreement in this area as to which allele is favourable; n…	Yield potential	Plant architecture
28	NAS3	The NAS3 gene is proposed as a contributor to grain zinc contents. It has been identified from some GWAS and biparental mapping populations, but functional validation is lacking.	Grain quality	Biofortification
29	NGR5	NGR5 contributes to promoting growth upon fertilisation with nitrogen; mutants display fewer tillers, and tillering is not stimulated by nitrogen application. Natural variation is reported to contribute to tiller number and possibly grain yield, with "haplotype 2" being favourable. However, this has not been demonstrated in segregating populations or elite backgrounds.	Agronomy	Nitrogen use
30	OsHP	gene related to Cytokinin Response to Abiotic Stress (histidine-containing phosphotransfer proteins)	Abiotic stress	Panicle architecture
31	PGC8-2	The PGC8-2 gene contributes to a lower percentage of grain showing chalkiness, and encodes the isoamylase gene involved in starch metabolism. The paper describing cloning of this gene lists the causative polymorphism as an R (Nipponbare) -> Thr (Zhenshan 97), but this can't be substantiated from the genome sequence. The QTL was also identified in an IR24×Asominori population. The japonica (Nippon…	Grain quality	Chalk
32	pi21	The pi21 gene has been recently identified from the japonica landrace Owarihatamochi as a partial resistance gene. The causative mutation is a combination of a 48bp and a separate 21bp deletion in proline-rich repeats of the gene, rendering it nonfunctional. These repeats are highly variable. Calling of the presence/absence has thus been done manually based on both deletions. There exists a coupl…	Biotic stress	Blast
33	Pi35	Pi35 has been identified as an allele of Pish that confers broad-spectrum, partial resistance. It stems from the japonica landrace Hokkai 188. The causative allele contains several unique mutations shared in varying degrees with related alleles. This call has been made using several of these mutations, including the rarest one which is specific only to Hokkai 188.	Biotic stress	Blast
34	Pi54	The value of Pi54 is somewhat contentious, but as a gene that is present in existing elite material its contribution deserves to be assessed more rigorously. Early literature provided a confusion with the Pik locus, in which Pi54 was called Pikh, but is entirely distinct from the Pik-h locus that originates from IRBLkh. To save confusion this locus at 11:25.26Mb is referred to here as Pi54. Donor…	Biotic stress	Blast
35	Pi9	The Pi9 locus is one of the best-known and most commonly identified loci for blast resistance. Numerous alleles of varying activity exist at this locus. Calling here has been limited to three allelic groups: Pi9, as coming from IRBL9-w; Pi2/Piz-t which cannot be distinguished based on markers used here; and all others counted as negative.	Biotic stress	Blast
36	Pii	Donor: Hitomebore. This locus appears to be one of the more common blast resistance genes, with Pi5 and Pi15 probably allelic to Pii. Calling is based on several positions throughout the gene that distinguish various alleles.	Biotic stress	Blast
37	Pik	Pik gene contains 5 R alleles, defeating race-specific resistant Pik alleles in nature.	Biotic stress	Blast
38	Pita	Pita is one of the best-known blast resistance genes. In some varieties it exists in tight linkage with a second gene, Pita2 which is now known to be Ptr. In other varieties it exists by itself, and has a narrower resistance spectrum. Calling is based here on the causative mutation.	Biotic stress	Blast
39	Ptr	Ptr has recently been identified as identical to Pita2, a well-known and common blast resistance gene that is still effective in many varieties. In breeding material, Ptr is always found in tight coupling-phase linkage with the favourable allele of Pita. Since the resistance spectrum of the Pita-Ptr pyramid is far greater than Pita alone, it is suggested to focus selection on Ptr to gain this adv…	Biotic stress	Blast
40	qAG1	First major QTL identified for anaerobic germination. Unfavourable allele is due to deletion in a trehalose-6-phosphate synthase. Since this deletion can't be interrogated based on most resequencing datasets, presence/absence is inferred based on flanking polymorphisms. This gene is also strongly implicated in pre-harvest sprouting; it is not entirely clear but it appears that the favourable alle…	Abiotic stress	Anaerobic germination
41	qAG3	Another major QTL for anaerobic germination, shows up consistently in multiple mapping populations. Not yet fine-mapped or cloned.	Abiotic stress	Anaerobic germination
42	qSCT10	qSCT10 explained 6.1 % of the phenotypic variance, after an 18-day cold treatment (CT)	Abiotic stress	Cold-seedling
43	qDTY1.1	qDTY1.1 is one of the most consistent QTLs identified for drought tolerance, and unlike certain others has been identified from diverse donors in diverse recipient backgrounds. It is semi-fine mapped downstream of sd1 on chromosome 1.	Abiotic stress	Drought-Reproductive
44	qDTY12.1	qDTY12.1 has one of the largest effects on drought tolerance. It appears to work in a coordinated manner together with qDTY3.2 and qDTY2.3. Unlike many of the drought tolerance QTLs, this originated from the sensitive parent Way Rarem, and is thus at a reasonable frequency in elite material.	Abiotic stress	Drought-Reproductive
45	qDTY2.2	Combination with qDTY12.1 used to improve rice varieties for grain yield under reproductive-stage drough	Abiotic stress	Drought-Reproductive
46	qDTY3.1	The qDTY3.1 locus is only found from a couple of unrelated donors in the Swarna background, and may explain why Swarna is sensitive rather than why the donors are tolerant. It has not been fine-mapped, and so covers a large interval on the long arm of chromosome 3.	Abiotic stress	Drought-Reproductive
47	qDTY3.2	qDTY3.2 appears frequently in drought mapping studies, and is very tightly linked (possibly identical to) the Hd9 flowering-time locus. qDTY3.2 is known to show strong pleiotropic effects on flowering time, with tolerant haplotypes (from N22, Moroberekan, IR77298-14-1-10) being earlier than sensitive haplotypes. Sequence analysis at the Hd9 gene shows that sensitive genotypes invariably have the …	Abiotic stress	Drought-Reproductive
48	qDTY4.1	qDTY4.1 is known from many of the same mapping populations as qDTY2.2, with which it may have a synergistic effect. As with qDTY2.2 it may be specific to IR64-type germplasm, but has not been fine-mapped so is difficult to say with certainty. It covers 0-2Mb on the short arm of chromosome 4. It has a substantial penalty with vegetative-stage salinity tolerance, i.e. lines containing qDTY4.1 are m…	Abiotic stress	Drought-Reproductive
49	qGm4(t)	A QTL contributing to resistance to gall midge, qGm4 does not seem to be very well characterised. Original donors: Abhaya and PTB10.	Biotic stress	Gall midge
50	qPi33	Pi33 has been suggested as a major contributor to blast resistance in cultivated material, but the gene has not been cloned. Presence/absence here is based on several SNPs throughout the QTL interval, with a conservative assumption that all must be positive or negative to call its status. Ambiguous haplotypes are listed as "?".	Biotic stress	Blast
51	qPSST6	qPSST6 is one of the few well-characterised QTLs for reproductive-stage cold tolerance. It controls the percentage seed set under cold treatment, in populations between cold sensitive and tolerant japonica parents. Its effect has not been validated in indica backgrounds. LOC_Os06g39750 is proposed as a candidate gene for this QTL based on polymorphism and transcriptional response.	Abiotic stress	Cold-reproductive
52	qSCT1	The qSCT1 QTL was derived from a Jinbu/BRRI dhan 29 population. It is poorly characterised but the donor haplotype seems quite common, so it may be of little use. However it is closely linked to qDTY1.1 and qSIS1.2, suggesting a possibility of developing coupling-phase linkages.	Abiotic stress	Cold-seedling
53	qSES1L	This is showing exceptional promise as a major QTL for vegetative-stage salinity tolerance. Unlike Saltol, this QTL was identified for overall salinity injury symptoms. It has been identified as a QTL in numerous mapping populations, and NILs in the IRRI 154 background were sufficient to change the rank from moderately sensitive to moderately tolerant compared to other elite material. This QTL ex…	Abiotic stress	Salinity-seedling
54	qSOR1	soil-surface roots (SOR) identifid on chromosome 7, conferred shallow rooting at the seedling stage.	Abiotic stress	Seedling stage
55	qSub1	Sub1 is the iconic gene conferring tolerance to complete submergence for duration up to 14 days, even in turbid water. Donor lines contain a large insertion that includes the Sub1A gene. This position is not present in most O. sativa including the Nipponbare reference genome, so presence is inferred from surrounding SNPs in LD with Sub1.	Abiotic stress	Submergence
56	qXa26	Xa26 is identical to the well-utilised Xa3 gene, and is nearly ubiquitous in elite material.	Biotic stress	Bacterial leaf blight
57	qXa4	Xa4 is one of the first bacterial blight resistance loci identified, but the gene has yet to be definitively cloned. It is located on the long arm of chromosome 11 near the Pik locus, most likely downstream. Since cloning is ambiguous and the region is highly polymorphic, it is difficult to determine its presence/absence definitively, but it appears to be at a very high frequency in current elite…	Biotic stress	Bacterial leaf blight
58	qXa7	The gene responsible for Xa7 has not yet been cloned. The QTL is located on the long arm of chromosome 6, and the favourable allele is dominant. Unlike most BLB resistance genes, expression of the phenotype increases at high temperature, which makes it an attractive target in some drought breeding programs.	Biotic stress	Bacterial leaf blight
59	Rf3	Rf3 and Rf4 are fertility restorer genes for germplasm containing the wild-abortive (WA-CMS) cytoplasm. The effect of Rf3 is smaller than that of Rf4, but is required for maximum fertility. The gene controlling Rf3 has not been cloned. Some work has been done on allele mining of presumed candidate genes. The recessive maintainer B allele is defined here as favourable.	Hybrids	Restorer
60	Rf4	Rf4 is the major gene contributing to restoration of fertility in the WA-CMS cytoplasm. The gene has been cloned, and maintainer lines (unable to restore fertility) contain a large deletion rendering the gene non-functional. This deletion is not suitable for marker design, so presence of the maintainer allele is inferred from several surrounding SNPs that have very good LD. As with Rf3, the reces…	Hybrids	Restorer
61	rymv1	RYMV1 is the first and best characterised of the Rice Yellow Mottle Virus resistance genes. Several resistant alleles are known, all of which contain mutations in a particular region of the protein. Only one resistant allele rymv1-2 stems from Oryza sativa (Gigante), all others come from various O. glaberrima accessions. Strains of the virus able to overcome rymv1-2 predominate in eastern Africa,…	Biotic stress	Rice yellow mottle virus
62	rymv2	Resistance to RYMV mediated by rymv2 is also recessive, and is due to a 1bp deletion in the first exon of a nucleoporin gene involved in pathogen responses, rendering the gene non-functional. The resistant allele stems only from a small number of O. glaberrima landraces and is absent from current elite material, and indeed from almost all O. sativa outside a handful of pathology programs. Its res…	Biotic stress	Rice yellow mottle virus
63	RYMV3	Unlike the other RYMV resistance genes, RYMV3 is dominant. The gene has not been definitively cloned, but was fine-mapped to a 15kb interval and is likely to be the NBS-LRR gene LOC_Os11g43700. Its resistance spectrum is also partly complementary to rymv1-2 but is distinct also from rymv2, suggesting potential for pyramiding. As with almost all other RYMV resistance genes, it stems from O. glaber…	Biotic stress	Rice yellow mottle virus
64	S5	The S5 locus has been identified as a major contributor to sterility in inter-cultivar-group crosses (i.e. indica × japonica). There are 3 allele groups characterised (S5-I, S5-j and S5-n, with the S5-j allele coming from japonica and the others from indica). Plants possessing the S5-i/S5-j heterozygous genotype show significant sterility, but homozygotes and heterozygotes involving the wide-comp…	Hybrids	Sterility factors
65	Saltol	Reported as a major QTL for salinity, though it has only ever been shown to control leaf Na and K levels, for which it is indeed a major player. In rice there exists an allelic activity series, with only the japonica and IR29 alleles being really unfavourable. THe predominant indica allele has an intermediate level of activity, and two completely unrelated alleles (from the aus and aromatic culti…	Abiotic stress	Salinity-seedling
66	SCM2	SCM2 contributes to culm strength and lodging resistance. However, the favourable allele stems from indica varieties, and so is fixed in the positive sense in elite indica material. Its value would therefore be more for japonica breeding programs.	Yield potential	Panicle architecture
67	SLG7	SLG7 contributes to a slender grain shape, particularly in the GS3 (indica) background. With the non-favourable allele of SLG7, elite indica material generally has a L:W ratio around 2.8, with few lines above 3. Combined with SLG7, however, the L:W ratio is reliably over 3. As GS3 is not segregating in most indica material and the desired L:W ratio is usually >3, SLG7 could thus have a significan…	Grain quality	Shape
68	STV11	STV11 confers resistance to the rice stripe virus. The favourable allele is at a high frequency in elite indica material.	Biotic stress	Rice stripe virus
69	Sweet14	As with the other SWEET genes, favourable alleles of sweet14 (xa41) contain promoter mutations that prevent induction of expression. Favourable alleles are far rarer than for sweet13, however, and are more effective. Favourable alleles are known to stem from Oryza glaberrima, and one very rare allele from certain O. sativa landraces such as Ejali and Khama 1183.	Biotic stress	Bacterial leaf blight
70	TBV1	TBV1 confers the cognate resistance to TSV1, i.e. resistance to the bacilliform virus. Although TSV1 by itself is quite effective, it seems worth investigating the use of the pyramid to inhibit breakdown of resistance. The resistant tbv1 allele is rare or absent from elite material.	Biotic stress	Tungro
71	TGW6	Loss of function in tgw6 causes significant increases in grain weight, length and yield. The predominant null allele is a 1-bp deletion that is otherwise absent from elite material, but is found in certain key cultivars like Swarna.	Yield potential	Grain size
72	tms5	Contributing to thermogenic male sterility, tms5 (tgms5) from Zhu1S and AnS-1 is same gene as the ptgms2-1 from Guangzhan 63S.	Hybrids	Sterility factors
73	TSV1	Tungro disease is caused by concerted action of two unrelated viruses, the spherical and bacilliform viruses. TSV1 confers resistance to the Tungro spherical virus, but not the bacilliform virus. Multiple donor alleles are known, but almost all elite indica material with a resistant allele contains an allele identical to the donor line TKM6. All donors possess mutations in a similar region of the…	Biotic stress	Tungro
74	TT1	The TT1 gene is a promising candidate for heat tolerance. Characterised so far at the vegetative stage, donors are various O. glaberrima lines, so it is not expected to be found within O. sativa breeding material. The gene has been cloned, and encodes a subunit of the proteasome.	Abiotic stress	Heat-vegetative
75	WA-CMS	wild abortive-cytoplasmic genetic male sterility system	Hybrids	Restorer
76	WFP1	The WFP locus (equivalent to IPA1, OsSPL14) is an SBP-domain transcription factor that contributes to more branches on the panicle, tillering and number of grains. Higher expression levels contribute to more grains per panicle. Several different mutations are known to have a favourable effect: the WFP/IPA1 mutation is a non-synonymous change in a region targeted by miR156, which normally down-reg…	Yield potential	Plant architecture
77	xa13	The Xa13 gene encodes a sugar transporter (a.k.a. Sweet11), that certain strains of Xanthomonas oryzae are able to induce through bacterial-encoded transcription factors, and use to provide energy to support bacterial growth. The favourable allele of xa13 contains one of several mutations in the promoter sequence; the best characterised allele and that found in IRBB13 derivative lines appears to …	Biotic stress	Bacterial leaf blight
78	Xa21	Xa21 encodes a LRR-RLK gene. The favourable allele stems from Oryza longistaminata, and confers broad-spectrum resistance. Resistance is dependent on growth stage; young seedlings are sensitive, with resistance gradually increasing with age reaching peak performance at reproductive stages. Xa21 has been extensively targeted in backcross breeding programs, but despite this remains rather rare in e…	Biotic stress	Bacterial leaf blight
79	Xa23	The Xa23 gene encodes an executer R gene, similar to Xa10, that can trigger the hypersensitive response. It is far less characterised than Xa21, but is dominant, and appears to confer extremely broad-spectrum resistance to Xanthomonas oryzae. However, xa5 appears to be epistatic to Xa23 function, but it is not clear whether Xa23 is actually unfavourable in the xa5 background or just not expressed…	Biotic stress	Bacterial leaf blight
80	xa5	The xa5 gene has been known for some time, and has been well characterised. The favourable allele is caused by two adjacent SNPs that cause a non-synonymous change, resulting in altered protein interactions. The favourable allele is thus recessive, and generally rare. Unlike most BLB resistance genes, the favourable allele of xa5 is found in a minority of elite material; since it is neither commo…	Biotic stress	Bacterial leaf blight
81
82
83
84
85
86
87
88
89
90
91
92
93
94
95
96
97
98
99
100
101
102

## Sheet: Table S9
SNO	Designation	Pedigree	Submergence Survival Rate (%)
1	IR24LT1338	IR15F1886/IR16F1037	96.7
2	IR24LT1117	IR16F1023/IR16T1437	96.7
3	IR24LT1569	IR15F1869/IR16F1036	96.7
4	IR24LT1295	IR15F1716/IR16F1234	96.7
5	IR24LT1626	IR16F1031/IR15F1742	93.3
6	IR24LT2215	IR16F1036/IR15F1912	93.3
7	IR24LT1925	IR15F1931/IR16F1036	93.3
8	IR24LT2025	IR16F1041/IR15F1886	93.3
9	IR 147481-3-45-1-B-B	IR16F1036/IR15F1912	93.3
10	IR24LT2410	IR15F1869/IR16F1036	93.3
11	IR24LT1216	IR16F1005/IR16T1317	90
12	IR24LT1992	IR16T1468/IR16F1031	90
13	IR24LT1794	IR15F1931/IR16F1036	90
14	IR24LT1743	IR16F1023/IR16T1437	90
15	IR24LT2108	IR15F1931/IR16F1036	90
16	IR24LT1597	IR15F1907/IR16F1031	90
17	IR24LT2238	IR16T1437/IR16F1023	90
18	IR24LT2430	IR15F1869/IR16F1036	90
19	IR24LT1882	IR16F1036/IR15F1912	90
20	IR24LT1783	IR15F1912/IR16F1023	90
21	IR24LT1126	IR16F1041/IR15F1886	90
22	IR24LT2334	IR16F1036/IR15F1912	90
23	IR24LT1528	IR16F1041/IR15F1886	86.7
24	IR24LT1166	IR15F1886/IR16F1037	86.7
25	IR24LT1402	IR16F1264/IR15F1907	86.7
26	IR24LT1355	IR16T1468/IR16F1031	86.7
27	IR24LT1181	IR19L1016/IR16F1144	86.7
28	IR24LT2362	IR15F1912/IR16F1023	86.7
29	IR24LT2078	IR15F1716/IR16F1031	86.7
30	IR24LT1424	IR16F1041/IR15F1886	86.7
31	IR24LT2395	IR15F1886/IR16F1037	86.7
32	IR24LT2375	IR15F1931/IR16F1036	86.7
33	IR24LT2242	IR15F1912/IR16F1023	86.7
34	IR24LT2096	IR15F1931/IR16F1036	86.7
35	IR24LT2311	IR16F1041/IR15F1886	86.7
36	IR24LT2438	IR15F1931/IR16F1036	86.7
37	IR24LT2365	IR16F1264/IR18T1025	86.7
38	IR24LT2123	IR16F1036/IR15F1912	86.7
39	IR24LT2279	IR15F1912/IR16F1023	86.7
40	IR24LT1389	IR15F1912/IR16F1023	86.7
41	IR24LT2405	IR16F1041/IR15F1886	86.7
42	IR24LT2349	IR15F1869/IR16F1036	86.7
43	IR24LT2213	IR15F1716/IR16F1144	83.3
44	IR24LT1835	IR16T1437/IR16F1023	83.3
45	IR24LT1395	IR16T1468/IR16F1031	83.3
46	IR24LT1474	IR16F1264/IR18T1025	83.3
47	IR24LT1211	IR16F1234/IR16F1146	83.3
48	IR24LT2056	IR15F1931/IR16F1036	83.3
49	IR24LT2137	IR15F1912/IR16F1023	83.3
50	IR24LT1077	IR15F1886/IR16F1037	83.3
51	IR24LT1477	IR15F1886/IR16F1037	83.3
52	IR24LT2389	IR15F1729/IR16F1005	83.3
53	IR24LT1673	IR16F1041/IR15F1886	83.3
54	IR24LT1792	IR15F1869/IR16F1036	83.3
55	IR24LT1625	IR16F1023/IR16T1437	83.3
56	IR24LT1578	IR15F1931/IR16F1036	83.3
57	IR24LT2417	IR16F1144/IR16F1234	83.3
58	IR24LT1548	IR15F1886/IR16F1037	83.3
59	IR24LT1035	IR15F1886/IR16F1037	83.3
60	IR24LT2387	IR16F1234/IR16F1146	83.3
61	IR24LT1824	IR16F1036/IR15F1912	83.3
62	IR24LT1825	IR16F1041/IR 117665-357-1-1-1	83.3
63	IR24LT1610	IR16F1031/IR15F1742	83.3
64	IR24LT2036	IR16F1036/IR15F1912	83.3
65	IR24LT2263	IR16T1437/IR16F1023	83.3
66	IR24LT1947	IR16T1437/IR16F1023	83.3
67	IR24LT1838	IR16F1023/IR16T1437	83.3
68	IR24LT1022	IR16F1041/IR15F1886	83.3
69	IR24LT2306	IR16F1234/IR16F1146	83.3
70	IR24LT1074	IR16F1041/IR15F1886	83.3
71	IR24LT2007	IR15F1869/IR16F1036	83.3
72	IR24LT2024	IR15F1869/IR16F1036	83.3
73	IR24LT2343	IR15F1869/IR16F1036	83.3
74	IR24LT1872	IR15F1869/IR16F1036	83.3
75	IR24LT1946	IR16F1023/IR16T1437	83.3
76	IR24LT1724	IR15F1931/IR16F1036	83.3
77	IR24LT2210	IR16F1041/IR15F1886	83.3
78	IR24LT1887	IR16F1041/IR15F1886	83.3
79	IR24LT2419	IR16F1023/IR16T1437	83.3
80	IR24LT1837	IR15F1931/IR16F1036	83.3
81	IR24LT2363	IR15F1869/IR16F1036	83.3
82	IR24LT2296	IR16F1031/IR15F1742	83.3
83	IR24LT1254	IR15F1716/IR16F1234	83.3
84	FR 13 A	DHALPUTTIA	83.3
85	IR24LT1442	IR16F1144/IR16F1234	80
86	IR24LT1549	IR16T1468/IR16F1031	80
87	IR24LT1795	IR16F1144/IR16F1234	80
88	IR24LT1163	IR16F1234/IR16F1146	80
89	IR24LT2084	IR15F1931/IR16F1036	80
90	IR24LT1820	IR16F1041/IR15F1886	80
91	IR24LT1701	IR16T1468/IR16F1031	80
92	IR24LT1081	IR16F1023/IR16T1437	80
93	IR24LT2168	IR16T1437/IR16F1023	80
94	IR24LT1594	IR15F1869/IR16F1036	80
95	IR24LT2370	IR15F1931/IR16F1036	80
96	IR24LT2107	IR15F1907/IR16F1031	80
97	IR24LT1057	IR16F1041/IR15F1886	80
98	IR24LT1699	IR16F1041/IR15F1886	80
99	IR24LT1026	IR15F1886/IR16F1037	80
100	IR24LT2012	IR15F1729/IR16F1005	80
101	IR24LT1079	IR16F1234/IR16F1146	80
102	IR24LT1457	IR16F1023/IR16T1437	80
103	IR24LT2147	IR16F1036/IR15F1912	80
104	IR24LT1410	IR16F1036/IR15F1912	80
105	IR24LT2159	IR15F1931/IR16F1036	80
106	IR24LT1499	IR15F1907/IR16T1437	80
107	IR24LT2257	IR16F1041/IR15F1886	80
108	IR24LT1086	IR16T1437/IR16F1023	80
109	IR24LT1576	IR16T1468/IR16F1031	80
110	IR24LT2321	IR15F1869/IR16F1036	80
111	IR24LT1545	IR16F1036/IR15F1912	80
112	IR24LT1990	IR16F1146/IR 117665-357-1-1-1	80
113	IR24LT2083	IR16F1144/IR16F1234	80
114	IR24LT1989	IR16T1437/IR16F1023	80
115	IR24LT2146	IR16T1468/IR16F1031	80
116	IR24LT1366	IR16F1234/IR16F1146	80
117	IR24LT2023	IR16F1023/IR16T1437	80
118	IR24LT1368	IR16F1041/IR15F1886	80
119	IR24LT2236	IR16T1437/IR16F1023	80
120	IR24LT2342	IR16F1036/IR15F1912	80
121	IR24LT1721	IR16F1036/IR15F1912	80
122	IR24LT1517	IR16F1036/IR15F1912	80
123	IR24LT1661	IR16F1036/IR15F1912	80
124	IR24LT2270	IR15F1931/IR16F1036	80
125	IR24LT2313	IR16F1041/IR15F1886	80
126	IR24LT2062	IR15F1869/IR16F1036	80
127	IR24LT2245	IR15F1869/IR16F1036	80
128	IR24LT2151	IR15F1869/IR16F1036	80
129	IR24LT1675	IR15F1869/IR16F1036	80
130	IR24LT2325	IR15F1931/IR16F1036	80
131	IR24LT1668	IR16F1041/IR15F1886	80
132	IR24LT2328	IR15F1869/IR16F1036	80
133	IR24LT2014	IR15F1869/IR16F1036	80
134	IR24LT2198	IR15F1869/IR16F1036	80
135	IR24LT1974	IR16F1023/IR16T1437	80
136	IR24LT1416	IR15F1931/IR16F1036	80
137	IR24LT2359	IR15F1931/IR16F1036	80
138	IR24LT1246	IR16F1264/IR15F1907	80
139	IR24LT2300	IR16F1234/IR16F1146	80
140	IR24LT1485	IR16F1144/IR16F1234	76.7
141	IR24LT1162	IR16F1005/IR16T1317	76.7
142	IR24LT1139	IR15F1907/IR16T1437	76.7
143	IR24LT1769	IR15F1907/IR16F1031	76.7
144	IR24LT1434	IR16F1144/IR16F1234	76.7
145	IR24LT1046	IR16F1144/IR16F1234	76.7
146	IR24LT1336	IR 117665-357-1-1-1/IR16F1144	76.7
147	IR24LT2094	IR15F1716/IR16F1144	76.7
148	IR24LT1182	IR16F1005/IR16T1317	76.7
149	IR24LT2400	IR16F1146/IR 117665-357-1-1-1	76.7
150	IR24LT1523	IR15F1907/IR16F1031	76.7
151	IR24LT1516	IR16F1041/IR15F1886	76.7
152	IR24LT1112	IR 117665-357-1-1-1/IR16F1144	76.7
153	IR24LT1585	IR16F1023/IR16T1437	76.7
154	IR24LT1388	IR16F1023/IR16T1437	76.7
155	IR24LT1418	IR15F1912/IR16F1023	76.7
156	IR24LT1973	IR15F1912/IR16F1023	76.7
157	IR24LT2232	IR16T1437/IR16F1023	76.7
158	IR24LT1048	IR15F1886/IR16F1037	76.7
159	IR24LT2081	IR16F1023/IR16T1437	76.7
160	IR24LT2233	IR15F1907/IR16F1031	76.7
161	IR24LT1751	IR16F1023/IR16T1437	76.7
162	IR24LT1758	IR16F1036/IR15F1912	76.7
163	IR24LT2383	IR15F1931/IR16F1036	76.7
164	IR24LT1917	IR15F1716/IR16F1031	76.7
165	IR24LT2397	IR15F1886/IR16F1037	76.7
166	IR24LT1639	IR15F1886/IR16F1037	76.7
167	IR24LT1172	IR16F1234/IR16F1146	76.7
168	IR24LT2139	IR16F1023/IR16T1437	76.7
169	IR24LT1206	IR15F1907/IR16F1031	76.7
170	IR24LT1652	IR16T1437/IR16F1023	76.7
171	IR24LT2157	IR16T1437/IR16F1023	76.7
172	IR24LT2224	IR15F1869/IR16F1036	76.7
173	IR24LT2124	IR15F1931/IR16F1036	76.7
174	IR24LT1998	IR15F1912/IR16F1023	76.7
175	IR24LT1880	IR15F1907/IR16T1437	76.7
176	IR24LT2310	IR15F1869/IR16F1036	76.7
177	IR24LT1915	IR15F1869/IR16F1036	76.7
178	IR24LT1278	IR16F1036/IR15F1912	76.7
179	IR24LT1232	IR16F1144/IR16F1234	76.7
180	IR24LT1253	IR16F1005/IR16T1317	76.7
181	IR24LT1239	IR15T1030/IR 121204-21-1-1-2-1	76.7
182	IR24LT1475	IR15T1030/IR 121204-21-1-1-2-1	76.7
183	IRRI 235	HC2127	76.7
184	IR24LT1204	IR16T1317/IR16F1144	73.3
185	IR24LT1521	IR15F1886/IR16F1037	73.3
186	IR24LT1519	IR15F1886/IR16F1037	73.3
187	IR24LT1444	IR15F1886/IR16F1037	73.3
188	IR24LT1100	IR16T1317/IR16F1144	73.3
189	IR24LT1936	IR15F1716/IR16F1031	73.3
190	IR24LT1160	IR16T1437/IR16F1023	73.3
191	IR24LT1070	IR19L1016/IR16F1144	73.3
192	IR24LT1377	IR16F1005/IR16T1317	73.3
193	IR24LT1173	IR16F1005/IR16T1317	73.3
194	IR24LT1016	IR15F1907/IR16T1437	73.3
195	IR24LT1665	IR16F1041/IR15F1886	73.3
196	IR24LT2075	IR16T1468/IR16F1031	73.3
197	IR24LT1671	IR16T1468/IR16F1031	73.3
198	IR24LT1770	IR16F1264/IR18T1025	73.3
199	IR24LT1471	IR16F1234/IR16F1146	73.3
200	IR24LT1328	IR16F1023/IR16T1437	73.3
201	IR24LT2228	IR15F1907/IR16F1031	73.3
202	IR24LT1858	IR16F1264/IR18T1025	73.3
203	IR24LT2209	IR16T1437/IR16F1023	73.3
204	IR24LT1657	IR16F1264/IR18T1025	73.3
205	IR24LT1805	IR16F1005/IR16T1317	73.3
206	IR24LT2170	IR16F1023/IR16T1437	73.3
207	IR24LT2141	IR15F1912/IR16F1023	73.3
208	IR24LT1637	IR16F1144/IR16F1234	73.3
209	IR24LT2172	IR16F1023/IR16T1437	73.3
210	IR24LT1399	IR16F1023/IR16T1437	73.3
211	IR24LT2429	IR16F1023/IR16T1437	73.3
212	IR24LT1929	IR16F1041/IR15F1886	73.3
213	IR24LT1633	IR16T1437/IR16F1023	73.3
214	IR24LT1777	IR15F1886/IR16F1037	73.3
215	IR24LT1843	IR15F1869/IR16F1036	73.3
216	IR24LT1400	IR16F1234/IR16F1146	73.3
217	IR24LT1685	IR16F1023/IR16T1437	73.3
218	IR24LT1860	IR16F1146/IR 117665-357-1-1-1	73.3
219	IR24LT1609	IR15F1912/IR16F1023	73.3
220	IR24LT1752	IR16F1144/IR16F1234	73.3
221	IR24LT1991	IR16F1036/IR15F1912	73.3
222	IR24LT1710	IR16F1146/IR 117665-357-1-1-1	73.3
223	IR24LT2393	IR15F1912/IR16F1023	73.3
224	IR24LT2156	IR15F1907/IR16F1031	73.3
225	IR24LT1963	IR16F1023/IR16T1437	73.3
226	IR24LT1900	IR15F1886/IR16F1037	73.3
227	IR24LT1877	IR15F1869/IR16F1036	73.3
228	IR24LT2335	IR16F1023/IR16T1437	73.3
229	IR24LT2369	IR16F1041/IR15F1886	73.3
230	IR24LT1903	IR19L1016/IR16F1144	73.3
231	IR24LT2134	IR15F1869/IR16F1036	73.3
232	IR24LT1596	IR15F1931/IR16F1036	73.3
233	IR24LT2309	IR16F1264/IR15F1907	73.3
234	IR 147484-5-114-1-B-B	IR18T1025/IR16F1005	73.3
235	IR24LT1960	IR16F1146/IR 117665-357-1-1-1	70
236	IR24LT1551	IR16F1144/IR16F1234	70
237	IR24LT1132	IR16F1023/IR16T1437	70
238	IR24LT1150	IR16F1146/IR 117665-357-1-1-1	70
239	IR24LT1169	IR16T1317/IR16F1144	70
240	IR24LT1921	IR16T1437/IR16F1023	70
241	IR24LT1864	IR16T1437/IR16F1023	70
242	IR24LT1196	IR 117665-357-1-1-1/IR16F1144	70
243	IR24LT1147	IR16F1234/IR16F1146	70
244	IR24LT1343	IR16F1041/IR15F1886	70
245	IR24LT1170	IR15F1886/IR16F1037	70
246	IR24LT2006	IR16F1264/IR18T1025	70
247	IR24LT1099	IR16F1023/IR16T1437	70
248	IR24LT1171	IR16F1146/IR 117665-357-1-1-1	70
249	IR24LT1895	IR15F1716/IR16F1031	70
250	IR24LT1509	IR16F1041/IR 117665-357-1-1-1	70
251	IR24LT1101	IR 117665-357-1-1-1/IR16F1144	70
252	IR24LT1330	IR 117665-357-1-1-1/IR16F1144	70
253	IR24LT2404	IR16F1037/IR 96321-315-294-B-1-1-1-8-B	70
254	IR24LT2192	IR16F1023/IR16T1437	70
255	IR24LT1417	IR16F1041/IR15F1886	70
256	IR24LT1164	IR 117665-357-1-1-1/IR16F1144	70
257	IR24LT1759	IR15F1869/IR16F1036	70
258	IR24LT2051	IR16F1234/IR16F1146	70
259	IR24LT1333	IR16F1234/IR16F1146	70
260	IR24LT2428	IR16F1041/IR 117665-357-1-1-1	70
261	IR24LT2229	IR16T1437/IR16F1023	70
262	IR24LT1965	IR 117665-357-1-1-1/IR16F1144	70
263	IR24LT2183	IR16F1023/IR16T1437	70
264	IR24LT2121	IR16F1023/IR16T1437	70
265	IR24LT1465	IR16F1264/IR18T1025	70
266	IR24LT2247	IR15F1886/IR16F1037	70
267	IR24LT1623	IR15F1869/IR16F1036	70
268	IR24LT1565	IR15F1869/IR16F1036	70
269	IR24LT2275	IR16F1023/IR16T1437	70
270	IR24LT2106	IR15F1912/IR16F1023	70
271	IR24LT2090	IR15F1869/IR16F1036	70
272	IR24LT2431	IR15F1869/IR16F1036	70
273	IR24LT1968	IR16F1036/IR15F1912	70
274	IR24LT2305	IR15F1716/IR16F1144	70
275	IR24LT2297	IR15F1716/IR16F1144	70
276	IR24LT2289	IR15F1716/IR16F1234	70
277	IR24LT1566	IR15T1030/IR 121204-21-1-1-2-1	70
278	IR24LT1704	IR15T1030/IR 121204-21-1-1-2-1	70
279	IR24LT1881	IR18T1192/IR 126952-29-27-123-9-3-4-1	70
280	IR24LT1677	IR13F265/IR 117677-319-1-2-1	70
281	IR24LT1214	IR16T1317/IR16F1144	66.7
282	IR24LT1319	IR16T1468/IR16F1031	66.7
283	IR24LT1380	IR16F1005/IR16T1317	66.7
284	IR24LT1539	IR16F1005/IR16T1317	66.7
285	IR24LT1142	IR16F1144/IR16F1234	66.7
286	IR24LT2217	IR16T1468/IR16F1031	66.7
287	IR24LT1892	IR15F1907/IR16F1031	66.7
288	IR24LT1015	IR16T1437/IR16F1023	66.7
289	IR24LT2196	IR16T1437/IR16F1023	66.7
290	IR24LT1125	IR15F1886/IR16F1037	66.7
291	IR24LT1353	IR15F1912/IR16F1023	66.7
292	IR24LT1871	IR16F1023/IR16T1437	66.7
293	IR24LT2117	IR15F1912/IR16F1023	66.7
294	IR24LT2277	IR16F1041/IR15F1886	66.7
295	IR24LT2005	IR16F1041/IR15F1886	66.7
296	IR24LT1262	IR15F1742/IR16F1146	66.7
297	IR24LT2281	IR15F1716/IR16F1031	66.7
298	IR24LT1279	IR13F265/IR 117677-319-1-2-1	66.7
299	IR24LT1018	IR15T1030/IR16T1652	66.7
300	IR24LT1890	IR 126952-29-27-123-9-3-4-1/IR 121151-307-1-1-1-1	66.7
301	IRRI 251	CIHERANG*2/IRRI 149	66.7
302	IR24LT1483	IR16F1144/IR16F1234	63.3
303	IR24LT1816	IR15F1869/IR16F1036	63.3
304	IR24LT1468	IR 117665-357-1-1-1/IR16F1144	63.3
305	IR24LT1717	IR16F1036/IR15F1912	63.3
306	IR24LT1695	IR15F1907/IR16T1437	63.3
307	IR24LT1922	IR16T1437/IR16F1023	63.3
308	IR24LT2045	IR16F1264/IR18T1025	63.3
309	IR24LT2378	IR16F1264/IR18T1025	63.3
310	IR24LT2318	IR16F1023/IR16T1437	63.3
311	IR24LT2225	IR16F1264/IR18T1025	63.3
312	IR24LT1103	IR16F1234/IR16F1146	63.3
313	IR24LT1994	IR15F1931/IR16F1036	63.3
314	IR24LT2212	IR16T1437/IR16F1023	63.3
315	IR24LT1676	IR16F1023/IR16T1437	63.3
316	IR24LT1653	IR15F1912/IR16F1023	63.3
317	IR24LT1937	IR15F1869/IR16F1036	63.3
318	IR24LT1294	IR16F1036/IR15F1912	63.3
319	IR24LT2284	IR16F1264/IR15F1907	63.3
320	IR24LT1285	IR16F1144/IR16F1234	63.3
321	IR24LT2304	IR15F1716/IR16F1144	63.3
322	IR24LT1299	IR16F1005/IR16T1317	63.3
323	IR24LT1273	IR16F1234/IR16F1146	63.3
324	IR24LT1306	IR16F1234/IR16F1146	63.3
325	IR24LT2287	IR13F265/IR 117677-319-1-2-1	63.3
326	IR24LT2079	IR18T1192/IR 126952-29-27-123-9-3-4-1	63.3
327	IRRI 252	IR 82809:227/SWARNA	63.3
328	IRRI 119	IR 43581-57-3-3-6/IR 26940-20-3-3-3-1//KHAO DAWK MALI 105	63.3
329	IR24LT1461	IR16F1031/IR15F1742	60
330	IR24LT1688	IR16F1023/IR16T1437	60
331	IR24LT1032	IR16F1144/IR16F1234	60
332	IR24LT1263	IR15T1030/IR16T1652	60
333	IR24LT1709	IR15T1030/IR 121204-21-1-1-2-1	60
334	IR24LT1876	IR15T1030/IR 121204-21-1-1-2-1	60
335	IR24LT1085	IR15T1030/IR16T1652	60
336	IR24LT1888	IR 96321-315-294-B-1-1-1-8-B/IR16T1437	56.7
337	IR24LT2207	IR15F1869/IR16F1036	56.7
338	IR24LT2136	IR15F1912/IR16F1023	56.7
339	IR24LT1272	IR15F1716/IR16F1234	56.7
340	IR24LT1271	IR15F1716/IR16F1234	56.7
341	IR24LT1274	IR15T1030/IR 121204-21-1-1-2-1	56.7
342	IR24LT1754	IR15T1030/IR 121204-21-1-1-2-1	56.7
343	IR24LT1151	IR15T1030/IR16T1652	56.7
344	IR24LT1322	IR16F1041/IR 117665-357-1-1-1	53.3
345	IR24LT2364	IR15F1869/IR16F1036	53.3
346	IR24LT1229	IR15F1716/IR16F1144	53.3
347	IR24LT1259	IR15T1030/IR 121204-21-1-1-2-1	53.3
348	IR24LT1588	IR15T1030/IR 121204-21-1-1-2-1	53.3
349	IR24LT1529	IR13F265/IR 117677-319-1-2-1	53.3
350	IRRI 149	IR 40931-33-1-3-2/3*IR 64	53.3
351	IR24LT1068	IR16F1144/IR16F1234	50
352	IR24LT1448	IR16F1146/IR18T1025	50
353	IR24LT1201	IR16F1144/IR16F1234	50
354	IR24LT1935	CIHERANG-SUB1-AG1/IR18T1330	50
355	IR24LT1358	IR13F265/IR 117677-319-1-2-1	50
356	IR24LT1361	IR18T1192/IR 126952-29-27-123-9-3-4-1	50
357	IR24LT1481	IR15F1907/IR16T1437	46.7
358	IR24LT1024	IR16F1005/IR16T1317	46.7
359	IR24LT1226	IR15T1030/IR 121204-21-1-1-2-1	46.7
360	IR24LT1335	IR15T1030/IR 121204-21-1-1-2-1	46.7
361	IR24LT1219	IR16F1144/IR16F1234	43.3
362	IR24LT1498	IR16F1041/IR15F1886	43.3
363	IR24LT1266	IR16T1317/IR16F1144	43.3
364	IR24LT1257	IR15F1716/IR16F1234	43.3
365	IR24LT1248	IR15F1729/IR16F1005	43.3
366	IR24LT1762	IR16F1144/IR16F1234	40
367	IR24LT1047	IR15T1030/IR16T1652	40
368	IR24LT1221	IR15T1030/IR16T1652	40
369	IR24LT1184	IR15T1094/IR15T1030	40
370	IR24LT1426	IR16F1234/IR16F1146	36.7
371	IR24LT1282	IR 96321-315-294-B-1-1-1-8-B/IR16F1146	36.7
372	IR24LT1303	IR15T1030/IR16T1652	36.7
373	IR24LT1277	IR15T1030/IR16T1652	36.7
374	IR24LT1672	IR15F1912/IR16F1023	33.3
375	IR24LT1666	IR16T1468/IR16F1031	30
376	IR24LT2095	IR16F1023/IR16T1437	30
377	IR24LT1020	IR15T1030/IR16T1652	30
378	IR24LT1339	IR16T1652/IR 121204-21-1-1-2-1	30
379	IR24LT1076	IR16F1144/IR16F1234	26.7
380	IR24LT1928	IR16T1468/IR16F1031	26.7
381	IR24LT1955	IR15F1869/IR16F1036	26.7
382	IR24LT1036	IR15T1094/IR15T1030	23.3
383	IR24LT2163	IR 96321-315-294-B-1-1-1-8-B/IR16F1146	20
384	IR24LT2063	IR16T1468/IR16F1031	20
385	IR24LT2021	IR16T1468/IR16F1031	20
386	IR24LT2044	IR15T1030/IR 121204-21-1-1-2-1	20
387	IR24LT1105	IR15T1030/IR 121204-21-1-1-2-1	20
388	IR24LT1482	IR15T1030/IR 121204-21-1-1-2-1	20
389	IR24LT2267	IR17L1177/GSR IR 1-18-D4-Y1-SU 1-L2	20
390	IR24LT1561	IR15T1030/IR 121204-21-1-1-2-1	3.3
391	IR24LT2173	IR17L1177/GSR IR 1-18-D4-Y1-SU 1-L2	3.3
392	IR24LT1168	IRRI 175/IR15M2601	3.3
393	IR24LT1514	IR15L1720/IR15M2601	3.3
394	IR 42	IR 1561-228-1-2/IR 1737//CR 94-13	3.3
395	IR24LT1878	GSR IR 1-18-D4-Y1-SU 1-L2/IR16M1949	0
396	IR24LT1479	IR15T1030/IR16T1652	0
397	IR24LT1579	IRRI 175/IRRI 148	0
398	IR24LT1134	IRRI 175/IRRI 148	0
399	IR24LT1958	IRRI 175/IRRI 148	0

[truncated: 1 more sheets: Desciption]
